# Supplementary material for: 2,3-Dibromo-3-(4-chloro­phen­yl)-1-(2-hy­droxy­phen­yl)propan-1-one
Source: Acta Crystallogr Sect E Struct Rep Online. 2011 Sep 17;67(Pt 10):o2651–2. doi: 10.1107/S1600536811036798 (PMC3201456; doi:10.1107/S1600536811036798)
Supplement: Supplementary file 1 [file e-67-o2651-sup1.cif]

##############################################################################
#                                                                            #
# This CIF contains the data in a paper accepted for publication in          #
# Acta Crystallographica Section E. It conforms to the requirements of       #
# Notes for Authors for Acta Crystallographica Section E, and has been       #
# peer reviewed under the auspices of the IUCr Commission on Journals.       #
#                                                                            #
# Full details of the Crystallographic Information File format               #
# are given in the paper "The Crystallographic Information File (CIF):       #
# a New Standard Archive File for Crystallography" by S. R. Hall, F. H.      #
# Allen and I. D. Brown [Acta Cryst. (1991), A47, 655-685].                  #
#                                                                            #
# The current version of the core CIF dictionary is obtainable from          #
# ftp://ftp.iucr.org/pub/cif_core.dic.                                       #
#                                                                            #
# Software is freely available for graphical display of the structure(s)     #
# in this CIF. For information consult the CIF software page                 #
# http://www.iucr.org/resources/cif/software.                                #
#                                                                            #
# This file may be used for bona fide research purposes within the           #
# scientific community so long as proper attribution is given to the journal # 
# article from which it was obtained.                                        #
#                                                                            #
##############################################################################
data_global
_audit_creation_method     'form.cif (version 2.0)'
_journal_data_validation_number     ?
_journal_date_recd_electronic     2011-09-02
_journal_date_accepted     2011-09-10
_journal_name_full     'Acta Crystallographica, Section E'
_journal_year     2011
_journal_volume     67
_journal_issue     10
_journal_page_first     o2651
_journal_page_last     o2652
_journal_paper_category     QO
_journal_coeditor_code     LH5331
_publ_contact_author_name     'Prof. Fun, Hoong-Kun'
_publ_contact_author_address
;
      X-ray Crystallography Unit
      School of Physics
      Universiti Sains Malaysia
      11800 USM, Penang
      MALAYSIA
;
_publ_contact_author_email     'hkfun@usm.my'
_publ_contact_author_fax     '604 6579150'
_publ_contact_author_phone     '604 6533652'
_publ_section_title
;
2,3-Dibromo-3-(4-chlorophenyl)-1-(2-hydroxyphenyl)propan-1-one
;
loop_
    _publ_author_name
    _publ_author_footnote
    _publ_author_address
    'Hoong-Kun Fun'
;
      Thomson Reuters ResearcherID: A-3561-2009.
;
;
      X-ray Crystallography Unit
      School of Physics
      Universiti Sains Malaysia
      11800 USM, Penang
      Malaysia
;
    'Wan-Sin Loh'
;
      Thomson Reuters ResearcherID: C-7581-2009.
;
;
      X-ray Crystallography Unit
      School of Physics
      Universiti Sains Malaysia
      11800 USM, Penang
      Malaysia
;
    'B. K. Sarojini' ?
;
     Department of Chemistry
     P. A. College of Engineering
     Mangalore 574 153
     India
;
    'V. Musthafa Khaleel' ?
;
     Department of Chemistry
     P. A. College of Engineering
     Mangalore 574 153
     India
;
    'B. Narayana' ?
;
      Department of Chemistry
      Mangalore University
      Mangalagangotri 574 199
      India
;
data_I
_audit_creation_method     SHELXL-97
_chemical_name_systematic
;
2,3-Dibromo-3-(4-chlorophenyl)-1-(2-hydroxyphenyl)propan-1-one
;
_chemical_name_common     ?
_chemical_formula_moiety     'C15 H11 Br2 Cl O2'
_chemical_formula_sum     'C15 H11 Br2 Cl O2'
_chemical_formula_iupac     'C15 H11 Br2 Cl O2'
_chemical_formula_weight     418.51
_chemical_melting_point     ?
_symmetry_cell_setting     monoclinic
_symmetry_space_group_name_H-M     'C 2/c'
_symmetry_space_group_name_Hall     '-C 2yc'
loop_
    _symmetry_equiv_pos_as_xyz
    'x, y, z'
    '-x, y, -z+1/2'
    'x+1/2, y+1/2, z'
    '-x+1/2, y+1/2, -z+1/2'
    '-x, -y, -z'
    'x, -y, z-1/2'
    '-x+1/2, -y+1/2, -z'
    'x+1/2, -y+1/2, z-1/2'
_cell_length_a     29.075(3)
_cell_length_b     9.2358(10)
_cell_length_c     11.4374(12)
_cell_angle_alpha     90.00
_cell_angle_beta     103.290(2)
_cell_angle_gamma     90.00
_cell_volume     2989.0(6)
_cell_formula_units_Z     8
_cell_measurement_reflns_used     4431
_cell_measurement_theta_min     2.85
_cell_measurement_theta_max     29.13
_cell_measurement_temperature     297(2)
_exptl_crystal_description     'block'
_exptl_crystal_colour     'yellow'
_exptl_crystal_size_max     0.39
_exptl_crystal_size_mid     0.36
_exptl_crystal_size_min     0.22
_exptl_crystal_density_diffrn     1.860
_exptl_crystal_density_meas     ?
_exptl_crystal_density_method     'not measured'
_exptl_crystal_F_000     1632
_exptl_absorpt_coefficient_mu     5.600
_exptl_absorpt_correction_type     multi-scan
_exptl_absorpt_process_details     '(<i>SADABS</i>; Bruker, 2009)'
_exptl_absorpt_correction_T_min     0.2175
_exptl_absorpt_correction_T_max     0.3790
_exptl_special_details     ?
_diffrn_ambient_temperature     297(2)
_diffrn_radiation_type     MoK\a
_diffrn_radiation_wavelength     0.71073
_diffrn_radiation_source     'fine-focus sealed tube'
_diffrn_radiation_monochromator     graphite
_diffrn_measurement_device_type
;
Bruker SMART APEXII DUO CCD area-detector
;
_diffrn_measurement_method     '\f and \w'
_diffrn_detector_area_resol_mean     ?
_diffrn_reflns_number     16663
_diffrn_reflns_av_R_equivalents     0.0335
_diffrn_reflns_av_sigmaI/netI     0.0388
_diffrn_reflns_theta_min     2.85
_diffrn_reflns_theta_max     32.57
_diffrn_reflns_theta_full     32.57
_diffrn_measured_fraction_theta_max     0.990
_diffrn_measured_fraction_theta_full     0.990
_diffrn_reflns_limit_h_min     -43
_diffrn_reflns_limit_h_max     39
_diffrn_reflns_limit_k_min     -13
_diffrn_reflns_limit_k_max     13
_diffrn_reflns_limit_l_min     -13
_diffrn_reflns_limit_l_max     17
_diffrn_standards_number     0
_diffrn_standards_interval_count     .
_diffrn_standards_interval_time     .
_diffrn_standards_decay_%     ?
_refine_special_details
;
Refinement of <i>F</i>^2^ against ALL reflections. The weighted <i>R</i>-factor
<i>wR</i> and goodness of fit <i>S</i> are based on <i>F</i>^2^, conventional
<i>R</i>-factors <i>R</i> are based on <i>F</i>, with <i>F</i> set to zero for
negative <i>F</i>^2^. The threshold expression of <i>F</i>^2^ >
\s(<i>F</i>^2^) is used only for calculating <i>R</i>-factors(gt) <i>etc</i>.
and is not relevant to the choice of reflections for refinement.
<i>R</i>-factors based on <i>F</i>^2^ are statistically about twice as large
as those based on <i>F</i>, and <i>R</i>- factors based on ALL data will be
even larger.
;
_reflns_number_total     5375
_reflns_number_gt     3337
_reflns_threshold_expression     I>2\s(I)
_refine_ls_structure_factor_coef     Fsqd
_refine_ls_matrix_type     full
_refine_ls_R_factor_all     0.0724
_refine_ls_R_factor_gt     0.0372
_refine_ls_wR_factor_gt     0.1077
_refine_ls_wR_factor_ref     0.1219
_refine_ls_goodness_of_fit_ref     1.036
_refine_ls_restrained_S_all     1.036
_refine_ls_number_reflns     5375
_refine_ls_number_parameters     181
_refine_ls_number_restraints     0
_refine_ls_hydrogen_treatment     constr
_refine_ls_weighting_scheme     calc
_refine_ls_weighting_details
         'calc w=1/[\s^2^(Fo^2^)+(0.0657P)^2^+0.0000P] where P=(Fo^2^+2Fc^2^)/3'
_atom_sites_solution_hydrogens     geom
_atom_sites_solution_primary     direct
_atom_sites_solution_secondary     difmap
_refine_ls_shift/su_max     0.001
_refine_ls_shift/su_mean     0.000
_refine_diff_density_max     0.612
_refine_diff_density_min     -0.466
_refine_ls_extinction_method     none
_refine_ls_extinction_coef     ?
loop_
    _atom_type_symbol
    _atom_type_description
    _atom_type_scat_dispersion_real
    _atom_type_scat_dispersion_imag
    _atom_type_scat_source
    'C' 'C' 0.0033 0.0016
                         'International Tables Vol C Tables 4.2.6.8 and 6.1.1.4'
    'H' 'H' 0.0000 0.0000
                         'International Tables Vol C Tables 4.2.6.8 and 6.1.1.4'
    'O' 'O' 0.0106 0.0060
                         'International Tables Vol C Tables 4.2.6.8 and 6.1.1.4'
    'Cl' 'Cl' 0.1484 0.1585
                         'International Tables Vol C Tables 4.2.6.8 and 6.1.1.4'
    'Br' 'Br' -0.2901 2.4595
                         'International Tables Vol C Tables 4.2.6.8 and 6.1.1.4'
_computing_data_collection     'APEX2 (Bruker, 2009)'
_computing_cell_refinement     'SAINT (Bruker, 2009)'
_computing_data_reduction     'SAINT (Bruker, 2009)'
_computing_structure_solution     'SHELXTL (Sheldrick, 2008)'
_computing_structure_refinement     'SHELXTL (Sheldrick, 2008)'
_computing_molecular_graphics     'SHELXTL (Sheldrick, 2008)'
_computing_publication_material
;
SHELXTL (Sheldrick, 2008) and PLATON (Spek, 2009)
;
loop_
    _atom_site_type_symbol
    _atom_site_label
    _atom_site_fract_x
    _atom_site_fract_y
    _atom_site_fract_z
    _atom_site_U_iso_or_equiv
    _atom_site_adp_type
    _atom_site_calc_flag
    _atom_site_refinement_flags
    _atom_site_occupancy
    _atom_site_symmetry_multiplicity
    _atom_site_disorder_assembly
    _atom_site_disorder_group
    Cl Cl1 0.04064(3) 0.29705(9) 0.14615(9) 0.0677(2) Uani d . 1 1 . .
    Br Br1 0.191164(10) 0.81997(3) 0.36623(3) 0.05335(11) Uani d . 1 1 . .
    Br Br2 0.046011(11) 0.98145(4) 0.41259(3) 0.06342(12) Uani d . 1 1 . .
    O O1 0.19186(10) 1.3218(2) 0.57890(18) 0.0611(6) Uani d . 1 1 . .
    H H1O1 0.1812 1.2476 0.5965 0.092 Uiso d R 1 1 . .
    O O2 0.15388(9) 1.0666(2) 0.55101(17) 0.0574(5) Uani d . 1 1 . .
    C C1 0.06311(12) 0.7159(3) 0.2247(3) 0.0545(7) Uani d . 1 1 . .
    H H1A 0.0577 0.8040 0.1845 0.065 Uiso calc R 1 1 . .
    C C2 0.04955(11) 0.5874(3) 0.1622(3) 0.0553(7) Uani d . 1 1 . .
    H H2A 0.0355 0.5891 0.0805 0.066 Uiso calc R 1 1 . .
    C C3 0.05732(10) 0.4580(3) 0.2236(3) 0.0480(6) Uani d . 1 1 . .
    C C4 0.07828(10) 0.4529(3) 0.3435(3) 0.0480(6) Uani d . 1 1 . .
    H H4A 0.0835 0.3645 0.3832 0.058 Uiso calc R 1 1 . .
    C C5 0.09170(10) 0.5816(3) 0.4055(3) 0.0469(6) Uani d . 1 1 . .
    H H5A 0.1056 0.5791 0.4873 0.056 Uiso calc R 1 1 . .
    C C6 0.08443(9) 0.7138(3) 0.3460(2) 0.0422(5) Uani d . 1 1 . .
    C C7 0.10038(10) 0.8494(3) 0.4158(3) 0.0444(6) Uani d . 1 1 . .
    H H7A 0.1148 0.8237 0.4993 0.053 Uiso calc R 1 1 . .
    C C8 0.13502(9) 0.9403(3) 0.3658(2) 0.0417(5) Uani d . 1 1 . .
    H H8A 0.1204 0.9719 0.2839 0.050 Uiso calc R 1 1 . .
    C C9 0.15471(10) 1.0703(3) 0.4438(2) 0.0421(5) Uani d . 1 1 . .
    C C10 0.17415(9) 1.1927(2) 0.3898(2) 0.0376(5) Uani d . 1 1 . .
    C C11 0.17591(11) 1.1946(3) 0.2682(2) 0.0481(6) Uani d . 1 1 . .
    H H11A 0.1641 1.1165 0.2191 0.058 Uiso calc R 1 1 . .
    C C12 0.19496(12) 1.3112(3) 0.2210(3) 0.0550(7) Uani d . 1 1 . .
    H H12A 0.1959 1.3116 0.1403 0.066 Uiso calc R 1 1 . .
    C C13 0.21269(11) 1.4279(3) 0.2937(3) 0.0545(7) Uani d . 1 1 . .
    H H13A 0.2253 1.5066 0.2611 0.065 Uiso calc R 1 1 . .
    C C14 0.21187(10) 1.4284(3) 0.4115(3) 0.0516(7) Uani d . 1 1 . .
    H H14A 0.2242 1.5071 0.4593 0.062 Uiso calc R 1 1 . .
    C C15 0.19263(10) 1.3118(3) 0.4619(2) 0.0428(5) Uani d . 1 1 . .
loop_
    _atom_site_aniso_label
    _atom_site_aniso_U_11
    _atom_site_aniso_U_22
    _atom_site_aniso_U_33
    _atom_site_aniso_U_12
    _atom_site_aniso_U_13
    _atom_site_aniso_U_23
    Cl1 0.0831(6) 0.0495(4) 0.0769(5) -0.0197(4) 0.0312(4) -0.0233(4)
    Br1 0.05194(17) 0.04197(15) 0.0691(2) 0.00312(11) 0.02003(14) -0.00637(12)
    Br2 0.05503(19) 0.05123(18) 0.0874(3) 0.00816(13) 0.02336(16) -0.00960(15)
    O1 0.0985(17) 0.0433(10) 0.0428(11) -0.0141(10) 0.0186(11) -0.0098(8)
    O2 0.0898(16) 0.0454(10) 0.0388(10) -0.0148(10) 0.0190(10) -0.0032(8)
    C1 0.0681(18) 0.0395(13) 0.0523(17) -0.0053(13) 0.0062(14) 0.0032(12)
    C2 0.0684(18) 0.0489(15) 0.0468(16) -0.0067(13) 0.0092(13) -0.0065(12)
    C3 0.0495(14) 0.0417(13) 0.0570(17) -0.0074(11) 0.0206(12) -0.0129(12)
    C4 0.0531(15) 0.0315(11) 0.0615(18) -0.0039(10) 0.0174(13) 0.0012(11)
    C5 0.0507(14) 0.0390(12) 0.0507(15) -0.0021(11) 0.0111(11) 0.0028(11)
    C6 0.0475(13) 0.0345(11) 0.0454(14) -0.0047(10) 0.0121(11) -0.0022(10)
    C7 0.0536(14) 0.0328(11) 0.0476(14) -0.0016(10) 0.0132(11) 0.0000(10)
    C8 0.0507(13) 0.0330(11) 0.0418(13) -0.0013(10) 0.0118(11) -0.0011(9)
    C9 0.0561(14) 0.0320(10) 0.0365(13) -0.0020(10) 0.0076(11) -0.0007(9)
    C10 0.0464(12) 0.0305(10) 0.0354(12) -0.0008(9) 0.0083(10) -0.0001(9)
    C11 0.0611(16) 0.0437(13) 0.0388(14) -0.0058(12) 0.0100(12) -0.0031(10)
    C12 0.0691(18) 0.0549(16) 0.0433(15) -0.0072(14) 0.0178(13) 0.0084(12)
    C13 0.0631(17) 0.0412(13) 0.0581(18) -0.0073(12) 0.0119(14) 0.0105(12)
    C14 0.0586(16) 0.0306(11) 0.0623(18) -0.0067(11) 0.0077(13) -0.0024(11)
    C15 0.0513(14) 0.0319(11) 0.0432(14) 0.0005(10) 0.0065(11) -0.0002(9)
_geom_special_details
;
All e.s.d.'s (except the e.s.d. in the dihedral angle between two l.s. planes)
are estimated using the full covariance matrix. The cell e.s.d.'s are taken
into account individually in the estimation of e.s.d.'s in distances, angles
and torsion angles; correlations between e.s.d.'s in cell parameters are only
used when they are defined by crystal symmetry. An approximate (isotropic)
treatment of cell e.s.d.'s is used for estimating e.s.d.'s involving l.s.
planes.
;
loop_
    _geom_bond_atom_site_label_1
    _geom_bond_atom_site_label_2
    _geom_bond_site_symmetry_2
    _geom_bond_distance
    _geom_bond_publ_flag
    Cl1 C3 . 1.741(3) ?
    Br1 C8 . 1.974(3) ?
    Br2 C7 . 1.990(3) ?
    O1 C15 . 1.347(3) ?
    O1 H1O1 . 0.7971 ?
    O2 C9 . 1.232(3) ?
    C1 C6 . 1.383(4) ?
    C1 C2 . 1.395(4) ?
    C1 H1A . 0.9300 ?
    C2 C3 . 1.378(4) ?
    C2 H2A . 0.9300 ?
    C3 C4 . 1.367(4) ?
    C4 C5 . 1.393(4) ?
    C4 H4A . 0.9300 ?
    C5 C6 . 1.390(4) ?
    C5 H5A . 0.9300 ?
    C6 C7 . 1.501(3) ?
    C7 C8 . 1.520(4) ?
    C7 H7A . 0.9800 ?
    C8 C9 . 1.527(3) ?
    C8 H8A . 0.9800 ?
    C9 C10 . 1.463(3) ?
    C10 C11 . 1.403(4) ?
    C10 C15 . 1.406(3) ?
    C11 C12 . 1.376(4) ?
    C11 H11A . 0.9300 ?
    C12 C13 . 1.386(4) ?
    C12 H12A . 0.9300 ?
    C13 C14 . 1.353(4) ?
    C13 H13A . 0.9300 ?
    C14 C15 . 1.398(4) ?
    C14 H14A . 0.9300 ?
loop_
    _geom_angle_atom_site_label_1
    _geom_angle_atom_site_label_2
    _geom_angle_atom_site_label_3
    _geom_angle_site_symmetry_1
    _geom_angle_site_symmetry_3
    _geom_angle
    _geom_angle_publ_flag
    C15 O1 H1O1 . . 106.8 ?
    C6 C1 C2 . . 120.7(3) ?
    C6 C1 H1A . . 119.6 ?
    C2 C1 H1A . . 119.6 ?
    C3 C2 C1 . . 118.9(3) ?
    C3 C2 H2A . . 120.6 ?
    C1 C2 H2A . . 120.6 ?
    C4 C3 C2 . . 121.6(2) ?
    C4 C3 Cl1 . . 119.2(2) ?
    C2 C3 Cl1 . . 119.2(2) ?
    C3 C4 C5 . . 119.3(3) ?
    C3 C4 H4A . . 120.3 ?
    C5 C4 H4A . . 120.3 ?
    C6 C5 C4 . . 120.4(3) ?
    C6 C5 H5A . . 119.8 ?
    C4 C5 H5A . . 119.8 ?
    C1 C6 C5 . . 119.1(2) ?
    C1 C6 C7 . . 122.3(2) ?
    C5 C6 C7 . . 118.6(2) ?
    C6 C7 C8 . . 114.2(2) ?
    C6 C7 Br2 . . 110.76(19) ?
    C8 C7 Br2 . . 104.30(16) ?
    C6 C7 H7A . . 109.1 ?
    C8 C7 H7A . . 109.1 ?
    Br2 C7 H7A . . 109.1 ?
    C7 C8 C9 . . 113.9(2) ?
    C7 C8 Br1 . . 107.91(17) ?
    C9 C8 Br1 . . 104.04(17) ?
    C7 C8 H8A . . 110.2 ?
    C9 C8 H8A . . 110.2 ?
    Br1 C8 H8A . . 110.2 ?
    O2 C9 C10 . . 122.7(2) ?
    O2 C9 C8 . . 118.0(2) ?
    C10 C9 C8 . . 119.3(2) ?
    C11 C10 C15 . . 118.4(2) ?
    C11 C10 C9 . . 122.3(2) ?
    C15 C10 C9 . . 119.3(2) ?
    C12 C11 C10 . . 120.6(3) ?
    C12 C11 H11A . . 119.7 ?
    C10 C11 H11A . . 119.7 ?
    C11 C12 C13 . . 120.0(3) ?
    C11 C12 H12A . . 120.0 ?
    C13 C12 H12A . . 120.0 ?
    C14 C13 C12 . . 120.7(3) ?
    C14 C13 H13A . . 119.6 ?
    C12 C13 H13A . . 119.6 ?
    C13 C14 C15 . . 120.5(3) ?
    C13 C14 H14A . . 119.7 ?
    C15 C14 H14A . . 119.7 ?
    O1 C15 C14 . . 117.2(2) ?
    O1 C15 C10 . . 123.0(2) ?
    C14 C15 C10 . . 119.7(3) ?
loop_
    _geom_torsion_atom_site_label_1
    _geom_torsion_atom_site_label_2
    _geom_torsion_atom_site_label_3
    _geom_torsion_atom_site_label_4
    _geom_torsion_site_symmetry_1
    _geom_torsion_site_symmetry_2
    _geom_torsion_site_symmetry_3
    _geom_torsion_site_symmetry_4
    _geom_torsion
    _geom_torsion_publ_flag
    C6 C1 C2 C3 . . . . 0.7(5) ?
    C1 C2 C3 C4 . . . . -0.6(5) ?
    C1 C2 C3 Cl1 . . . . -179.8(3) ?
    C2 C3 C4 C5 . . . . 0.7(4) ?
    Cl1 C3 C4 C5 . . . . 179.9(2) ?
    C3 C4 C5 C6 . . . . -0.8(4) ?
    C2 C1 C6 C5 . . . . -0.8(5) ?
    C2 C1 C6 C7 . . . . 178.8(3) ?
    C4 C5 C6 C1 . . . . 0.9(4) ?
    C4 C5 C6 C7 . . . . -178.7(3) ?
    C1 C6 C7 C8 . . . . -56.8(4) ?
    C5 C6 C7 C8 . . . . 122.8(3) ?
    C1 C6 C7 Br2 . . . . 60.6(3) ?
    C5 C6 C7 Br2 . . . . -119.8(2) ?
    C6 C7 C8 C9 . . . . -174.5(2) ?
    Br2 C7 C8 C9 . . . . 64.5(2) ?
    C6 C7 C8 Br1 . . . . -59.5(3) ?
    Br2 C7 C8 Br1 . . . . 179.45(11) ?
    C7 C8 C9 O2 . . . . 22.3(4) ?
    Br1 C8 C9 O2 . . . . -94.9(3) ?
    C7 C8 C9 C10 . . . . -158.4(2) ?
    Br1 C8 C9 C10 . . . . 84.4(2) ?
    O2 C9 C10 C11 . . . . 178.6(3) ?
    C8 C9 C10 C11 . . . . -0.7(4) ?
    O2 C9 C10 C15 . . . . -0.2(4) ?
    C8 C9 C10 C15 . . . . -179.5(2) ?
    C15 C10 C11 C12 . . . . -0.5(4) ?
    C9 C10 C11 C12 . . . . -179.3(3) ?
    C10 C11 C12 C13 . . . . 0.1(5) ?
    C11 C12 C13 C14 . . . . 0.5(5) ?
    C12 C13 C14 C15 . . . . -0.7(5) ?
    C13 C14 C15 O1 . . . . -178.2(3) ?
    C13 C14 C15 C10 . . . . 0.3(4) ?
    C11 C10 C15 O1 . . . . 178.7(3) ?
    C9 C10 C15 O1 . . . . -2.5(4) ?
    C11 C10 C15 C14 . . . . 0.3(4) ?
    C9 C10 C15 C14 . . . . 179.2(3) ?
loop_
    _geom_hbond_atom_site_label_D
    _geom_hbond_atom_site_label_H
    _geom_hbond_atom_site_label_A
    _geom_hbond_site_symmetry_A
    _geom_hbond_distance_DH
    _geom_hbond_distance_HA
    _geom_hbond_distance_DA
    _geom_hbond_angle_DHA
    _geom_hbond_publ_flag
    O1 H1O1 O2 . 0.80 1.87 2.591(3) 150 yes
    C11 H11A O2 6_575 0.93 2.53 3.416(4) 160.3 yes
