# Supplementary material for: 2,3-Dibromo-3-(4-chloro­phen­yl)-1-(2-hy­droxy­phen­yl)propan-1-one
Source: Acta Crystallogr Sect E Struct Rep Online. 2011 Sep 17;67(Pt 10):o2651–2. doi: 10.1107/S1600536811036798 (PMC3201456; doi:10.1107/S1600536811036798)
Supplement: Supplementary file 2 [file e-67-o2651-Isup2.hkl]

# 
# h,k,l, Fc-squared, Fo-squared, sigma(Fo-squared) and status flag 
# 
data_I
_shelx_title ' bks1m in C2/c (RT)' 
_shelx_refln_list_code          4 
_shelx_F_calc_maximum      389.59 
_exptl_crystal_F_000      1632.00 
_reflns_d_resolution_high  0.6601 
 
loop_ 
 _symmetry_equiv_pos_as_xyz 
 'x, y, z' 
 '-x, y, -z+1/2' 
 'x+1/2, y+1/2, z' 
 '-x+1/2, y+1/2, -z+1/2' 
 '-x, -y, -z' 
 'x, -y, z-1/2' 
 '-x+1/2, -y+1/2, -z' 
 'x+1/2, -y+1/2, z-1/2' 
 
_cell_length_a    29.0749 
_cell_length_b     9.2358 
_cell_length_c    11.4374 
_cell_angle_alpha  90.000 
_cell_angle_beta  103.290 
_cell_angle_gamma  90.000 
 
_shelx_F_squared_multiplier     1.000 
 
loop_ 
 _refln_index_h 
 _refln_index_k 
 _refln_index_l 
 _refln_F_squared_calc 
 _refln_F_squared_meas 
 _refln_F_squared_sigma 
 _refln_observed_status 
   4   0   0      721.10      857.66     30.45 o 
   6   0   0    16141.99    16729.39    495.19 o 
  10   0   0     1652.82     1975.29     74.34 o 
  12   0   0    73341.91    72715.53   1244.28 o 
  14   0   0    36086.13    37353.69    642.47 o 
  16   0   0     7297.29     8032.17    144.91 o 
  18   0   0     5494.04     5614.57    105.47 o 
  20   0   0    31226.54    32181.81    898.24 o 
  22   0   0    20850.49    21109.76    458.86 o 
  24   0   0      146.19      159.72     48.93 o 
  26   0   0     7292.10     7201.63    175.42 o 
  28   0   0     1974.69     2093.17     82.72 o 
  30   0   0     1513.36     1465.27     70.65 o 
  32   0   0       22.19       46.06     49.53 o 
  34   0   0     2951.95     3230.29    109.93 o 
  36   0   0       25.76       14.36     54.19 o 
  38   0   0        1.50      -27.12     57.19 o 
  40   0   0       11.42       27.51     87.30 o 
  42   0   0      294.46      417.43     96.95 o 
   5   1   0     4424.22     4247.60    134.58 o 
   7   1   0    25311.27    27887.74    818.44 o 
   9   1   0    48251.02    47940.08   1590.06 o 
  11   1   0    13794.28    14568.31    455.06 o 
  13   1   0    21959.18    22072.01    296.46 o 
  15   1   0     1872.46     2012.30     44.49 o 
  17   1   0     1445.68     1618.08     34.67 o 
  19   1   0     1800.91     1793.87     38.65 o 
  21   1   0    16104.11    16168.53    222.33 o 
  23   1   0      670.72      734.76     31.44 o 
  25   1   0     1426.67     1281.13     42.77 o 
  27   1   0      312.06      283.91     31.45 o 
  29   1   0     1201.40     1202.75     43.63 o 
  31   1   0      134.15      145.42     34.57 o 
  33   1   0     1465.24     1344.41     49.27 o 
  35   1   0      569.41      557.40     42.74 o 
  37   1   0        2.95      -38.51     38.51 o 
  39   1   0        2.57      -20.15     40.71 o 
  41   1   0      112.51      114.02     65.52 o 
   0   2   0       26.93       -2.94      2.94 o 
   4   2   0      165.99      304.89     24.67 o 
   6   2   0    28798.37    32860.90    965.21 o 
   8   2   0    17193.54    11503.21    338.88 o 
  10   2   0    97159.84    97147.95   1451.34 o 
  12   2   0    10693.17    11120.28    170.84 o 
  14   2   0     5225.79     5564.45    106.91 o 
  16   2   0    16052.54    15759.94    241.74 o 
  18   2   0    20397.83    20633.09    314.43 o 
  20   2   0     3368.79     3495.53     65.93 o 
  22   2   0     1456.25     1363.79     37.76 o 
  24   2   0     7691.10     7538.35    127.74 o 
  26   2   0     1410.22     1437.53     50.36 o 
  28   2   0        3.31       16.33     30.57 o 
  30   2   0     1043.48     1017.74     42.85 o 
  32   2   0     1683.70     1617.03     56.33 o 
  34   2   0       10.49      -14.24     37.46 o 
  36   2   0      412.60      454.27     43.46 o 
  38   2   0      109.30       78.55     41.21 o 
  40   2   0      121.42      105.27     64.91 o 
  42   2   0        4.33      -26.70     66.31 o 
   7   3   0       13.25        4.42      9.25 o 
   9   3   0    20629.95    20698.59    278.62 o 
  11   3   0    92516.58    92638.56   1229.50 o 
  13   3   0     1326.38     1508.81     31.27 o 
  15   3   0     9287.04     8479.59    135.71 o 
  17   3   0      538.56      695.85     73.92 o 
  19   3   0    11653.73    11956.52    279.33 o 
  21   3   0      725.49      702.34     29.92 o 
  23   3   0    11330.70    11229.59    179.85 o 
  25   3   0     2816.84     2802.12     77.29 o 
  27   3   0      152.03      144.97     32.18 o 
  29   3   0       53.77       48.93     33.31 o 
  31   3   0     2044.07     2240.17     65.80 o 
  33   3   0      345.55      389.99     40.81 o 
  35   3   0       95.41       16.46     54.04 o 
  37   3   0      294.16      271.40     43.03 o 
  39   3   0       89.92      123.60    168.82 o 
  41   3   0        1.24       -5.03    121.16 o 
   0   4   0    21059.64    22360.62    663.38 o 
   2   4   0    37850.04    38238.95    658.00 o 
   4   4   0     6251.75     6354.10     90.35 o 
   6   4   0     3538.36     4041.62     80.80 o 
   8   4   0    10834.53    11326.81    142.34 o 
  10   4   0    35844.42    36363.79    443.25 o 
  12   4   0    11125.82    10322.51    130.90 o 
  14   4   0     2149.34     2155.48     37.34 o 
  16   4   0        6.30       39.63     17.29 o 
  18   4   0     3998.46     4029.08     75.62 o 
  20   4   0     1844.10     1970.52     53.73 o 
  22   4   0     3788.04     3776.31     75.86 o 
  24   4   0     3312.65     3622.53     91.05 o 
  26   4   0       48.68        6.15     38.47 o 
  28   4   0       43.43       48.02     40.94 o 
  30   4   0      688.17      600.43     42.03 o 
  32   4   0     1050.45     1071.36     49.16 o 
  34   4   0      112.41       48.78     40.94 o 
  36   4   0       56.59       14.99     41.53 o 
  38   4   0        3.54      -48.62     64.71 o 
  40   4   0       29.80      123.80     72.00 o 
   1   5   0     7725.03     7725.45    109.85 o 
   3   5   0     2261.96     2330.50     38.61 o 
   5   5   0    10400.64    10563.20    147.91 o 
   7   5   0     8847.86     8458.54    109.75 o 
   9   5   0     4587.12     4552.22     64.36 o 
  11   5   0      424.04      435.51     17.81 o 
  13   5   0    15605.41    15715.17    196.72 o 
  15   5   0       94.89       94.90     14.67 o 
  17   5   0     2795.27     2703.05     53.84 o 
  19   5   0      150.91      195.51     27.96 o 
  21   5   0     5851.34     5964.22    127.34 o 
  23   5   0      682.64      736.26     45.47 o 
  25   5   0       28.76       41.14     46.65 o 
  27   5   0        9.59       18.35     43.13 o 
  29   5   0     1129.82     1097.35     57.25 o 
  31   5   0      157.99      177.15     49.04 o 
  33   5   0      251.42      288.79     52.22 o 
  35   5   0      184.68      199.43     69.43 o 
  37   5   0       49.00      -16.17     68.54 o 
  39   5   0        4.52       71.37     71.18 o 
   0   6   0    33020.21    32769.93    701.07 o 
   2   6   0      433.76      432.01     20.72 o 
   4   6   0     4422.57     4286.48     91.46 o 
   6   6   0     5102.68     4897.28     71.05 o 
   8   6   0    31428.77    30426.91    348.02 o 
  10   6   0     2451.79     2078.32     40.68 o 
  12   6   0     7994.53     7901.17    105.57 o 
  14   6   0    16257.86    16514.60    207.92 o 
  16   6   0     9526.84     9568.75    139.99 o 
  18   6   0     2171.96     2176.61     57.97 o 
  20   6   0     3001.47     3168.91     84.58 o 
  22   6   0     2743.95     3063.86    112.69 o 
  24   6   0      596.02      539.55     48.03 o 
  26   6   0     2487.08     2604.44    143.59 o 
  28   6   0      549.50      625.45     59.51 o 
  30   6   0       29.21       57.73     55.18 o 
  32   6   0        8.73        0.05     50.01 o 
  34   6   0      805.57      863.89     52.31 o 
  36   6   0       68.25       58.35     71.07 o 
  38   6   0       14.83        8.15    106.62 o 
   1   7   0    15032.94    14294.60    223.72 o 
   3   7   0     9803.53     9356.32    151.01 o 
   5   7   0      131.01      145.99     35.66 o 
   7   7   0    16047.15    15385.59    259.26 o 
   9   7   0     1046.29     1109.98     35.62 o 
  11   7   0     4505.53     4607.96     77.40 o 
  13   7   0     4227.49     4236.38     72.20 o 
  15   7   0      126.77      158.10     24.33 o 
  17   7   0       71.16       58.14     37.14 o 
  19   7   0     2383.30     2345.99     63.70 o 
  21   7   0     1483.85     1558.29     97.44 o 
  23   7   0     1424.21     1379.00    117.22 o 
  25   7   0      336.10      301.64     49.49 o 
  27   7   0       81.63       47.59     49.86 o 
  29   7   0       99.39      165.21     62.91 o 
  31   7   0      212.98      131.91     63.87 o 
  33   7   0      104.68       72.15     40.81 o 
  35   7   0       28.36      -79.63    102.10 o 
  37   7   0        0.24      -10.49    108.88 o 
   0   8   0    25973.49    25028.70    542.90 o 
   2   8   0    12820.63    12723.98    209.49 o 
   4   8   0      245.02      285.16     26.78 o 
   6   8   0     7878.61     7466.77    126.58 o 
   8   8   0     7564.28     7238.85    123.20 o 
  10   8   0     8075.90     7805.39    131.08 o 
  12   8   0        2.80       15.63     25.16 o 
  14   8   0      199.32      223.90     40.02 o 
  16   8   0     1287.68     1324.54     54.46 o 
  18   8   0     5596.35     5642.57    135.45 o 
  20   8   0        2.87       18.71     40.67 o 
  22   8   0       14.46      -58.11     58.11 o 
  24   8   0      760.73      620.97     65.30 o 
  26   8   0      784.12      647.32     69.27 o 
  28   8   0        3.33      -32.81     62.05 o 
  30   8   0       57.55       63.15     64.89 o 
  32   8   0      454.13      421.54     54.33 o 
  34   8   0       41.42      -79.82    109.27 o 
   1   9   0      151.85      178.45     28.25 o 
   3   9   0     3158.47     2920.45     66.53 o 
   5   9   0      507.84      511.91     37.43 o 
   7   9   0       86.93       69.00     29.17 o 
   9   9   0        4.48       29.01     28.85 o 
  11   9   0     1229.96     1126.14     50.36 o 
  13   9   0      247.17      273.20     34.05 o 
  15   9   0      188.56      222.17     42.16 o 
  17   9   0      104.76      141.68     43.26 o 
  19   9   0      586.65      674.24     93.90 o 
  21   9   0      369.62      304.01     47.36 o 
  23   9   0      429.87      406.54     89.44 o 
  25   9   0       16.97       47.90     62.73 o 
  27   9   0       92.61       52.63     66.73 o 
  29   9   0       38.88      -61.26    106.23 o 
  31   9   0      274.28      190.70     57.78 o 
   0  10   0     2809.81     2750.62    127.72 o 
   2  10   0       57.99       96.95     37.56 o 
   4  10   0      612.74      577.69     41.40 o 
   6  10   0      293.71      400.07     39.75 o 
   8  10   0     2536.84     2428.46     72.25 o 
  10  10   0       71.94      103.27     32.05 o 
  12  10   0      538.22      596.34     37.95 o 
  14  10   0     1220.26     1138.10     64.10 o 
  16  10   0      198.52      226.10     45.89 o 
  18  10   0        6.00       27.89     45.06 o 
  20  10   0       95.78      115.81     47.51 o 
  22  10   0      486.68      455.48     52.90 o 
  24  10   0       12.72      -24.96     64.13 o 
  26  10   0       80.66      159.24    116.09 o 
  28  10   0       19.48       28.23    113.91 o 
   1  11   0      514.08      492.82     49.61 o 
   3  11   0      477.41      431.56     77.22 o 
   5  11   0      523.98      597.68     48.99 o 
   7  11   0      755.99      726.29     52.37 o 
   9  11   0      922.46      834.94     53.06 o 
  11  11   0      374.40      331.04     38.20 o 
  13  11   0      292.93      285.32     49.64 o 
  15  11   0      516.52      561.38     53.44 o 
  17  11   0      305.00      271.36     50.28 o 
  19  11   0       65.45       71.94     64.59 o 
  21  11   0      280.10      238.15     63.35 o 
  23  11   0       67.04       90.41     63.66 o 
  25  11   0        0.21      -89.80    102.76 o 
   0  12   0      106.63       59.66     66.12 o 
   2  12   0      653.27      648.40     56.01 o 
   4  12   0        0.31      -16.00     46.21 o 
   6  12   0      138.71      209.37     49.06 o 
   8  12   0       38.46       71.31     45.89 o 
  10  12   0      381.94      487.40     46.73 o 
  12  12   0       51.73       79.72     69.49 o 
  14  12   0        0.65      -53.90     58.45 o 
  16  12   0       37.68      119.06     60.39 o 
  18  12   0       20.17      133.14     62.96 o 
  20  12   0      164.04       92.98     93.54 o 
   1  13   0       18.75       64.53     50.06 o 
   3  13   0      169.35      108.99     49.58 o 
   5  13   0      213.37      116.13     51.07 o 
   7  13   0       48.01       54.32     46.65 o 
   9  13   0        4.25       15.58     80.33 o 
  11  13   0      133.87       93.31     79.47 o 
  13  13   0       29.36       86.26     80.30 o 
  15  13   0        2.02      -17.27     81.10 o 
 -43   1   1       49.42      106.99     64.45 o 
 -41   1   1       41.40       80.86     61.09 o 
 -39   1   1       80.30       80.77     40.05 o 
 -37   1   1      455.19      452.49     42.05 o 
 -35   1   1      439.24      444.30     40.71 o 
 -33   1   1      283.50      233.22     36.50 o 
 -31   1   1      775.14      792.75     39.46 o 
 -29   1   1     2113.02     2165.02     58.46 o 
 -27   1   1     2423.05     2289.84     59.06 o 
 -25   1   1      932.33      951.29     35.40 o 
 -23   1   1     1015.74      993.74     41.42 o 
 -21   1   1     3149.59     3050.46     70.86 o 
 -19   1   1    19198.29    19354.51    339.78 o 
 -17   1   1      837.18      936.72     37.17 o 
 -15   1   1      606.32      471.89     21.40 o 
 -13   1   1     1538.76     1349.57     42.10 o 
  -7   1   1     2731.73     2631.82     87.06 o 
  -5   1   1     6872.07     6629.31    202.59 o 
  -3   1   1      234.52      498.58     23.06 o 
  -1   1   1    10012.37    10962.05    322.75 o 
   1   1   1      156.62      215.69     17.26 o 
   3   1   1    37805.00    38313.46   1119.49 o 
   5   1   1    10094.14    11481.27    340.18 o 
   7   1   1    14383.63    13979.17    414.83 o 
   9   1   1     3678.33     4076.23     92.20 o 
  11   1   1      364.47      405.22     15.83 o 
  13   1   1     3982.91     4025.04     64.41 o 
  15   1   1    26411.54    26421.88    355.82 o 
  17   1   1      761.06      868.07     24.58 o 
  19   1   1      962.20     1043.46     27.79 o 
  21   1   1     7164.02     7068.49     94.48 o 
  23   1   1     6816.21     6804.98     92.04 o 
  25   1   1      521.06      548.80     26.65 o 
  27   1   1      508.81      539.66     27.09 o 
  29   1   1     1202.11     1073.47     52.28 o 
  31   1   1      733.02      723.74     41.68 o 
  33   1   1      596.94      631.69     42.40 o 
  35   1   1       48.81       93.72     38.87 o 
  37   1   1      113.59      152.40     42.65 o 
  39   1   1      119.49       96.90     65.89 o 
  41   1   1       86.34       25.16     68.32 o 
 -42   2   1       73.86       74.42     70.32 o 
 -40   2   1      272.98      292.24     64.16 o 
 -38   2   1       81.27       19.99     40.01 o 
 -36   2   1      115.53       27.74     38.24 o 
 -34   2   1     1061.17     1124.11     47.34 o 
 -32   2   1     1237.05     1197.66     45.93 o 
 -30   2   1      165.27      211.22     33.06 o 
 -28   2   1      255.71      198.16     30.93 o 
 -26   2   1     2194.39     2136.41     56.58 o 
 -24   2   1     1107.16     1080.42     36.55 o 
 -22   2   1     4907.73     4802.72     99.39 o 
 -20   2   1       94.59       83.42     45.05 o 
 -18   2   1     2999.74     2736.72     78.78 o 
 -16   2   1     5202.61     5407.67    128.22 o 
 -14   2   1    31828.73    31834.76    557.97 o 
 -12   2   1      129.90      185.39     29.96 o 
 -10   2   1     3942.45     2429.29     82.99 o 
  -8   2   1    41812.65    21176.57    625.87 o 
  -6   2   1    51992.97    53992.77   1578.57 o 
  -4   2   1     2460.23     2694.55     91.10 o 
  -2   2   1      531.69      386.11     26.96 o 
   0   2   1    54440.89    56004.95   1156.40 o 
   2   2   1    31295.75    31727.50    931.61 o 
   4   2   1    25876.93    26100.80    767.48 o 
   6   2   1    15466.74    15732.86    329.81 o 
   8   2   1      528.13      459.83     32.28 o 
  10   2   1     8163.53     8269.45    129.47 o 
  12   2   1    45924.56    47940.13    639.01 o 
  14   2   1    13341.87    13975.69    191.23 o 
  16   2   1      626.84      602.87     20.10 o 
  18   2   1     7326.75     7778.06    111.80 o 
  20   2   1     8823.86     8465.48    136.94 o 
  22   2   1     1060.21     1089.16     37.34 o 
  24   2   1      197.55      194.63     23.99 o 
  26   2   1     1731.39     1763.54     46.74 o 
  28   2   1      979.98      933.31     33.15 o 
  30   2   1      167.58      229.78     35.84 o 
  32   2   1       53.02       72.23     36.71 o 
  34   2   1      378.52      311.87     41.74 o 
  36   2   1      552.94      609.34     45.90 o 
  38   2   1       36.11       80.57     55.95 o 
  40   2   1        2.12       28.60     67.44 o 
 -41   3   1        0.81      -16.93     64.91 o 
 -39   3   1       39.14       99.52     63.10 o 
 -37   3   1      129.35       85.29     40.40 o 
 -35   3   1        8.01        3.84     38.09 o 
 -33   3   1      295.54      310.41     38.18 o 
 -31   3   1       67.78       35.97     34.78 o 
 -29   3   1       55.50      103.80     32.93 o 
 -27   3   1      120.65      110.52     30.81 o 
 -25   3   1     1631.41     1552.48    115.11 o 
 -23   3   1     3311.71     3229.16     93.40 o 
 -21   3   1      229.11      296.56     36.69 o 
 -19   3   1      248.54      296.19     38.82 o 
 -17   3   1      142.20       87.32     28.91 o 
 -15   3   1    14521.97    15158.29    331.50 o 
 -13   3   1     2642.08     2351.99    161.95 o 
  -7   3   1     2011.44     1239.57     87.87 o 
  -5   3   1      575.64      662.88     28.41 o 
  -1   3   1      206.14      234.97     16.68 o 
   1   3   1    12875.58    13541.36    286.67 o 
   3   3   1      322.79      369.28     49.24 o 
   5   3   1     3070.39     3078.16    144.63 o 
   7   3   1    13888.45    16017.82    215.36 o 
   9   3   1     3376.59     3325.33     58.17 o 
  11   3   1     8130.18     8329.98    106.51 o 
  13   3   1     4215.66     5027.47     68.58 o 
  15   3   1      316.67      296.46     15.76 o 
  17   3   1      278.88      267.82     16.43 o 
  19   3   1      239.71      215.60     18.31 o 
  21   3   1     2506.21     2478.79     48.22 o 
  23   3   1      413.26      372.87     30.02 o 
  25   3   1      154.94      180.92     26.55 o 
  27   3   1       12.12      -15.72     26.67 o 
  29   3   1      179.76      220.58     36.77 o 
  31   3   1      388.09      415.87     40.16 o 
  33   3   1       95.33       48.86     48.60 o 
  35   3   1       10.59      -20.37     40.32 o 
  37   3   1      113.81       95.62     42.97 o 
  39   3   1       60.26       20.28     69.07 o 
  41   3   1       20.12      -36.17     70.29 o 
 -40   4   1       77.13        6.94     63.24 o 
 -38   4   1      124.16       51.27     81.18 o 
 -36   4   1       28.10       16.34     40.70 o 
 -34   4   1      285.35      260.36     41.11 o 
 -32   4   1     1434.94     1376.55     51.10 o 
 -30   4   1     2899.94     2725.82     70.54 o 
 -28   4   1      274.27      289.70     42.36 o 
 -26   4   1     1060.47     1108.20     62.39 o 
 -24   4   1    10694.14    10134.45    194.11 o 
 -22   4   1    12637.38    12831.61    238.17 o 
 -20   4   1     1064.75      994.83     49.67 o 
 -18   4   1     1154.44      535.42     47.54 o 
 -16   4   1    18829.64    17822.24    386.75 o 
 -14   4   1    11359.35    11660.22    223.87 o 
 -12   4   1     4699.70     4431.75    110.69 o 
 -10   4   1      205.72      254.63     41.27 o 
  -8   4   1    22711.72    22547.01    375.85 o 
  -6   4   1     1851.66     1850.60     41.34 o 
  -4   4   1    43163.06    42719.35    634.10 o 
  -2   4   1      227.92      325.47     30.99 o 
   0   4   1     1607.13     1434.16     36.45 o 
   2   4   1    17024.82    17474.11    237.63 o 
   4   4   1    81737.34    82096.51   1082.64 o 
   6   4   1    13088.04    14133.14    191.89 o 
   8   4   1       55.76       76.74     12.85 o 
  10   4   1    40748.38    38698.24    495.74 o 
  12   4   1    22726.77    22224.70    274.16 o 
  14   4   1     3530.56     3756.56     55.97 o 
  16   4   1      639.71      648.96     25.42 o 
  18   4   1    15680.36    15538.67    195.30 o 
  20   4   1     4326.08     4577.25     73.84 o 
  22   4   1     6560.64     6657.36    192.28 o 
  24   4   1        5.18      -14.48     30.07 o 
  26   4   1     5970.99     5900.15    108.78 o 
  28   4   1     1285.36     1205.10    102.77 o 
  30   4   1     3390.40     3711.85    145.81 o 
  32   4   1      163.92      198.70     41.01 o 
  34   4   1      579.02      564.02     56.61 o 
  36   4   1      156.35       66.35     43.30 o 
  38   4   1      268.91      283.29     71.60 o 
  40   4   1        0.91      -57.60     71.01 o 
 -39   5   1       17.85        7.06     67.54 o 
 -37   5   1      205.35      182.61     68.96 o 
 -35   5   1        3.80       -1.45     41.64 o 
 -33   5   1      135.99      178.17     41.28 o 
 -31   5   1        5.56      -28.57     46.05 o 
 -29   5   1      992.34     1114.44     89.90 o 
 -27   5   1        0.04       28.86     41.14 o 
 -25   5   1     2195.84     2321.76    110.76 o 
 -23   5   1     2130.41     2169.50    114.52 o 
 -21   5   1     2015.07     1918.29     64.31 o 
 -19   5   1       25.62       26.49     30.51 o 
 -17   5   1     2057.67     1914.78     59.91 o 
 -15   5   1     9045.49     8682.17    163.59 o 
 -13   5   1       42.48       20.22     12.86 o 
 -11   5   1     6827.07     6482.75    125.17 o 
  -9   5   1     2230.37     2365.03     58.68 o 
  -7   5   1     6526.81     6123.89    155.74 o 
  -5   5   1      697.41      850.21     40.23 o 
  -3   5   1    20294.79    19038.19    334.64 o 
  -1   5   1     2641.61     2557.26     49.90 o 
   1   5   1     3904.17     3484.22     72.31 o 
   3   5   1       53.69      124.20     15.19 o 
   5   5   1    22364.92    22075.05    272.72 o 
   7   5   1     2148.05     2487.22     41.42 o 
   9   5   1     7857.11     7223.08     96.75 o 
  11   5   1     2893.43     2618.56     44.70 o 
  13   5   1     2453.68     2171.49     45.72 o 
  15   5   1       20.74       42.09     17.14 o 
  17   5   1     2047.01     1910.15     40.48 o 
  19   5   1      311.10      311.06     23.80 o 
  21   5   1      594.79      562.66     34.83 o 
  23   5   1      883.65     1007.07     41.94 o 
  25   5   1     1134.46     1238.88     53.69 o 
  27   5   1      124.07      153.96     45.44 o 
  29   5   1        3.81       25.48     46.18 o 
  31   5   1      535.95      507.81     57.46 o 
  33   5   1       34.87       61.30     42.21 o 
  35   5   1        0.86      -42.23     42.23 o 
  37   5   1       27.58       11.54     99.91 o 
  39   5   1       58.41      -29.93    104.51 o 
 -38   6   1        5.72       25.68     69.81 o 
 -36   6   1      161.92      188.22     80.03 o 
 -34   6   1      503.46      523.82     47.58 o 
 -32   6   1       86.13      127.82     51.15 o 
 -30   6   1       43.70       12.64     41.84 o 
 -28   6   1      367.55      373.10     67.14 o 
 -26   6   1     1800.20     1826.97     76.06 o 
 -24   6   1       85.77       38.97     49.73 o 
 -22   6   1     2576.45     2610.49     77.17 o 
 -20   6   1       13.63       28.27     39.30 o 
 -18   6   1      715.85      665.88     40.70 o 
 -16   6   1      323.98      364.24     41.14 o 
 -14   6   1    14176.26    13547.54    214.65 o 
 -12   6   1     5280.99     5112.54    105.92 o 
 -10   6   1      840.10      910.40     30.91 o 
  -8   6   1     5329.62     5118.16     87.98 o 
  -6   6   1    11157.90    10520.73    149.61 o 
  -4   6   1     1132.23     1023.13     39.20 o 
  -2   6   1     4472.31     4238.29     61.99 o 
   0   6   1    16111.66    15635.15    215.12 o 
   2   6   1       59.88       66.67     16.24 o 
   4   6   1     3395.27     3345.03     52.67 o 
   6   6   1     3909.90     3558.55     55.32 o 
   8   6   1     4497.97     4287.09     59.72 o 
  10   6   1      973.77     1022.97     34.17 o 
  12   6   1    12024.78    11688.02    150.65 o 
  14   6   1     1831.34     1715.84     39.15 o 
  16   6   1      201.95      220.87     20.57 o 
  18   6   1      471.62      539.54     38.15 o 
  20   6   1     4914.36     4744.32     81.81 o 
  22   6   1       61.06      112.67     34.47 o 
  24   6   1       55.14       67.93     41.61 o 
  26   6   1      377.54      369.44     53.86 o 
  28   6   1      666.63      553.94     71.38 o 
  30   6   1       29.13       56.69     59.86 o 
  32   6   1       96.65       65.28     68.85 o 
  34   6   1      194.66      135.69     51.60 o 
  36   6   1      105.59       95.77    106.88 o 
  38   6   1        0.13      -77.31    101.99 o 
 -37   7   1       18.98      -79.26    102.33 o 
 -35   7   1      539.79      549.97    218.21 o 
 -33   7   1        8.03       -4.67     69.78 o 
 -31   7   1      241.20      260.99     51.08 o 
 -29   7   1      169.59      145.48     44.79 o 
 -27   7   1     2043.62     1963.03    142.72 o 
 -25   7   1        4.77       19.57     44.23 o 
 -23   7   1       24.51       35.10     42.91 o 
 -21   7   1     1824.89     1816.75     70.93 o 
 -19   7   1     5336.84     5494.79    122.53 o 
 -17   7   1      152.27      149.55     30.35 o 
 -15   7   1     1609.68     1623.26     52.67 o 
 -13   7   1     9927.47     9687.64    160.04 o 
 -11   7   1     4273.97     4147.75     69.67 o 
  -9   7   1       76.99      117.48     20.17 o 
  -7   7   1     4396.88     4121.94     77.02 o 
  -5   7   1    15879.67    15243.36    237.14 o 
  -3   7   1      551.77      592.64     32.28 o 
  -1   7   1     6463.07     6634.88    112.22 o 
   1   7   1     1076.87     1169.17     35.61 o 
   3   7   1     7483.16     6938.11    103.73 o 
   5   7   1       36.84       47.19     18.51 o 
   7   7   1    13809.89    13160.82    155.94 o 
   9   7   1      264.61      259.19     23.00 o 
  11   7   1      478.61      496.57     26.26 o 
  13   7   1     1390.36     1345.22     45.61 o 
  15   7   1     8938.37     9025.32    131.88 o 
  17   7   1       56.18       75.78     23.92 o 
  19   7   1     1642.97     1720.74     56.47 o 
  21   7   1     3143.86     3061.58     73.97 o 
  23   7   1     1190.61     1031.09     70.25 o 
  25   7   1      295.23      241.69     59.81 o 
  27   7   1      203.22      268.08     63.66 o 
  29   7   1      845.49      703.31     70.15 o 
  31   7   1       60.08      105.34     95.51 o 
  33   7   1      494.55      689.64    119.89 o 
  35   7   1        1.11      105.08    110.65 o 
 -34   8   1       46.86      -13.72    107.89 o 
 -32   8   1       49.21       96.33     40.59 o 
 -30   8   1       20.00      -10.31     40.27 o 
 -28   8   1      110.04       70.30     43.01 o 
 -26   8   1      681.00      603.55     65.53 o 
 -24   8   1       11.51        2.11     55.04 o 
 -22   8   1      445.31      585.01     66.26 o 
 -20   8   1      519.58      499.79     57.76 o 
 -18   8   1     2053.22     2003.64    114.90 o 
 -16   8   1      126.14      131.57     36.99 o 
 -14   8   1     1945.58     2052.41     68.12 o 
 -12   8   1      158.84      169.04     34.81 o 
 -10   8   1       29.94       11.83     23.46 o 
  -8   8   1      424.37      414.36     28.43 o 
  -6   8   1     2231.28     2053.49     53.81 o 
  -4   8   1     1065.40     1074.97     41.41 o 
  -2   8   1     8498.82     8154.29    135.78 o 
   0   8   1     5531.05     5197.75     93.94 o 
   2   8   1     2505.18     2432.66     58.52 o 
   4   8   1     2241.16     2234.23     50.58 o 
   6   8   1     4726.07     4519.63     70.45 o 
   8   8   1     5646.49     5280.68     86.42 o 
  10   8   1       14.42        7.03     26.74 o 
  12   8   1      252.84      233.90     26.64 o 
  14   8   1      316.17      358.94     27.97 o 
  16   8   1     1830.52     1730.85     47.07 o 
  18   8   1      634.94      653.71     47.79 o 
  20   8   1     2403.15     2369.52     97.54 o 
  22   8   1        5.74       -4.84     43.24 o 
  24   8   1       40.86       70.54     60.80 o 
  26   8   1      112.19        4.90     62.49 o 
  28   8   1      827.50      702.53     73.66 o 
  30   8   1       52.78       -4.08    105.47 o 
  32   8   1       82.75       34.48    110.16 o 
  34   8   1        3.00      -69.81    112.31 o 
 -33   9   1       81.68       53.50    116.04 o 
 -31   9   1       13.58       61.60     49.90 o 
 -29   9   1      710.52      734.84    107.97 o 
 -27   9   1       18.10       20.62     45.63 o 
 -25   9   1      843.86      715.54    136.88 o 
 -23   9   1      819.14      717.66     69.05 o 
 -21   9   1        9.75       56.97     57.60 o 
 -19   9   1      531.67      476.68     62.06 o 
 -17   9   1     2604.93     2514.19     79.74 o 
 -15   9   1     2390.57     2400.36     76.63 o 
 -13   9   1     1229.56     1131.96     78.19 o 
 -11   9   1     3837.51     3672.33     74.44 o 
  -9   9   1      590.60      624.44     37.08 o 
  -7   9   1      869.49      924.52     39.52 o 
  -5   9   1      871.79      914.35     41.93 o 
  -3   9   1     3514.46     3413.64     82.44 o 
  -1   9   1      657.87      670.80     39.10 o 
   1   9   1      133.03      164.51     28.64 o 
   3   9   1       55.22       81.67     27.70 o 
   5   9   1      466.15      510.83     38.90 o 
   7   9   1       99.08       76.62     33.50 o 
   9   9   1     1980.07     2038.86     58.78 o 
  11   9   1      809.90      757.57     38.16 o 
  13   9   1      183.82      176.07     31.63 o 
  15   9   1      769.26      714.14     36.19 o 
  17   9   1     1492.46     1424.30     56.23 o 
  19   9   1      418.69      421.09     49.53 o 
  21   9   1      278.14      302.83     48.58 o 
  23   9   1      625.79      585.13     54.80 o 
  25   9   1      128.53      122.90     65.33 o 
  27   9   1        2.01      -32.16    108.78 o 
  29   9   1       12.11       43.82    115.79 o 
  31   9   1      230.61       21.74    117.07 o 
 -30  10   1       73.37       13.64     57.65 o 
 -28  10   1       20.69        8.92     59.74 o 
 -26  10   1        1.11      -56.65     56.65 o 
 -24  10   1      892.76      965.71     76.98 o 
 -22  10   1       14.62       -2.48     61.50 o 
 -20  10   1      158.35      135.89     63.55 o 
 -18  10   1       20.10      -26.48     48.96 o 
 -16  10   1     3053.48     3173.19     90.43 o 
 -14  10   1      121.61      112.71     43.44 o 
 -12  10   1     1540.88     1504.87     76.32 o 
 -10  10   1     1230.66     1257.01     44.92 o 
  -8  10   1     3526.36     3296.79     82.20 o 
  -6  10   1     1059.32     1132.93     48.26 o 
  -4  10   1     4598.74     4668.62    104.10 o 
  -2  10   1     2397.87     2359.77     99.22 o 
   0  10   1      414.72      423.21     38.71 o 
   2  10   1     3064.95     2945.76     95.07 o 
   4  10   1     3781.61     3802.37     92.82 o 
   6  10   1       79.71       67.90     36.55 o 
   8  10   1      670.95      615.55     48.46 o 
  10  10   1     4500.13     4193.22     94.08 o 
  12  10   1     1008.22      994.42     58.18 o 
  14  10   1     1125.36     1162.19     46.91 o 
  16  10   1      135.50      170.73     46.92 o 
  18  10   1     3012.88     3070.82     91.32 o 
  20  10   1        5.28       26.45     47.94 o 
  22  10   1      593.57      684.01     57.27 o 
  24  10   1       69.37       96.12     66.35 o 
  26  10   1      252.96       57.03    112.70 o 
  28  10   1        2.09       44.38    116.76 o 
 -25  11   1       94.68      -31.07     75.13 o 
 -23  11   1        5.91       33.37     80.13 o 
 -21  11   1       53.67       22.87     46.63 o 
 -19  11   1       30.78       55.32     67.62 o 
 -17  11   1      815.63      713.11     55.05 o 
 -15  11   1       62.36       41.43     59.84 o 
 -13  11   1       92.48       67.85     45.79 o 
 -11  11   1      255.45      335.88     56.92 o 
  -9  11   1      538.54      570.74     40.08 o 
  -7  11   1      463.53      487.74     41.59 o 
  -5  11   1      659.86      791.60     46.23 o 
  -3  11   1     1001.70      956.29     48.89 o 
  -1  11   1      151.29      195.03     37.17 o 
   1  11   1      133.89      172.61     46.20 o 
   3  11   1       74.37       63.20     45.25 o 
   5  11   1     1095.27     1124.42     61.72 o 
   7  11   1     1804.20     1932.07     83.10 o 
   9  11   1      427.33      399.87     43.61 o 
  11  11   1       16.54       44.75     39.02 o 
  13  11   1      581.49      506.96     38.19 o 
  15  11   1      108.05       59.94     48.11 o 
  17  11   1      516.03      524.87     54.80 o 
  19  11   1      402.09      361.58     54.08 o 
  21  11   1        4.71      -12.68     61.29 o 
  23  11   1       41.89       95.63     66.01 o 
  25  11   1       20.39       31.60     68.13 o 
 -22  12   1      457.15      426.04     52.86 o 
 -20  12   1        9.38      -41.55     47.75 o 
 -18  12   1      299.95      256.71     50.00 o 
 -16  12   1       17.40      -22.39     46.23 o 
 -14  12   1     1367.34     1398.79     62.09 o 
 -12  12   1       49.42       31.18     44.56 o 
 -10  12   1       95.43       56.43     43.84 o 
  -8  12   1       80.76       96.29     32.70 o 
  -6  12   1     1281.60     1220.12     53.79 o 
  -4  12   1       16.01      -13.18     38.18 o 
  -2  12   1      550.14      604.93     44.96 o 
   0  12   1      428.36      348.87     92.26 o 
   2  12   1      240.13      284.52     50.35 o 
   4  12   1      331.40      342.94     55.94 o 
   6  12   1      431.32      541.90     84.02 o 
   8  12   1     1150.88     1186.61    135.66 o 
  10  12   1      122.83      145.29     48.03 o 
  12  12   1      309.78      349.86     60.58 o 
  14  12   1       57.24      -31.44     77.07 o 
  16  12   1      194.03      153.25     81.82 o 
  18  12   1       22.86       35.38    143.00 o 
  20  12   1      445.31      539.94     70.42 o 
 -15  13   1       41.00       60.43     48.47 o 
 -13  13   1      573.17      647.64     54.23 o 
 -11  13   1        4.54       36.46     54.52 o 
  -9  13   1      253.92      309.31     57.51 o 
  -7  13   1       15.50      -21.51     60.07 o 
  -5  13   1      611.21      608.81    105.23 o 
  -3  13   1        6.59      -23.75     50.61 o 
  -1  13   1      780.20      766.77     59.82 o 
   1  13   1        3.39      -25.06     48.90 o 
   3  13   1       25.53       -2.62     49.82 o 
   5  13   1      152.87      156.86     71.63 o 
   7  13   1      936.63      970.55     62.10 o 
   9  13   1       39.90       15.16     48.27 o 
  11  13   1        8.14        7.41     49.94 o 
  13  13   1      249.96      307.41     85.48 o 
  15  13   1       80.48      101.44     83.81 o 
 -42   0   2       39.50       28.49     84.44 o 
 -40   0   2      762.33      838.77     93.01 o 
 -38   0   2       24.03      -39.04     52.06 o 
 -36   0   2      687.16      754.48     60.88 o 
 -34   0   2        2.41       18.88     48.28 o 
 -32   0   2     1252.94     1136.63     61.88 o 
 -30   0   2       34.20       27.41     41.68 o 
 -28   0   2     7238.03     7297.40    175.37 o 
 -26   0   2      448.52      437.80     41.17 o 
 -24   0   2       51.23      122.29     33.81 o 
 -18   0   2     1398.27     1185.36     47.66 o 
 -16   0   2     5064.53     4951.76    115.49 o 
 -14   0   2     9728.92     9852.78    215.35 o 
 -12   0   2    26479.08    26848.49    570.35 o 
 -10   0   2     4819.41     5267.35    165.20 o 
  -8   0   2    34140.43    36829.92   1078.38 o 
  -6   0   2    19927.45    19904.21    586.48 o 
  -4   0   2     6631.08     6990.23    207.88 o 
  -2   0   2   150226.77   156309.88   4558.63 o 
   2   0   2   144749.41   141871.52   4134.87 o 
   4   0   2    26904.29    27100.72    795.46 o 
   6   0   2    56783.30    56100.14   1642.04 o 
   8   0   2     1887.53     1652.78     44.99 o 
  10   0   2    21915.22    22766.19    486.50 o 
  12   0   2     8508.82     9526.96    170.18 o 
  14   0   2    25338.38    24574.29    426.70 o 
  16   0   2     2862.88     3054.58     66.90 o 
  18   0   2       65.35      125.35     23.88 o 
  20   0   2     3067.09     3032.17     91.11 o 
  22   0   2     5524.45     5606.95    112.77 o 
  24   0   2     1326.63     1294.09     73.78 o 
  26   0   2     1963.15     1955.52     61.24 o 
  28   0   2     2325.57     2362.79     65.89 o 
  30   0   2      513.16      550.97     59.85 o 
  32   0   2       54.32      101.83     53.77 o 
  34   0   2      372.93      513.13     62.30 o 
  36   0   2     1094.26     1121.49     72.76 o 
  38   0   2       16.33      -45.98     59.66 o 
  40   0   2       83.36      109.93     98.55 o 
 -43   1   2        0.10       41.60     80.37 o 
 -41   1   2      181.11      166.31     59.43 o 
 -39   1   2      384.44      435.20     42.51 o 
 -37   1   2      147.33      120.11     37.33 o 
 -35   1   2      405.60      428.46     39.17 o 
 -33   1   2      647.36      528.50     38.13 o 
 -31   1   2     1469.80     1230.55     43.25 o 
 -29   1   2     1714.15     1678.03     52.11 o 
 -27   1   2     5606.84     5453.03     97.87 o 
 -25   1   2        5.83        0.18     24.06 o 
 -23   1   2     1801.58     1113.72     68.85 o 
 -19   1   2    38924.34    21577.82    644.47 o 
 -17   1   2     4487.02     4874.52     94.15 o 
 -15   1   2    51487.48    50648.94   3321.63 o 
 -13   1   2     7516.83     8214.34    147.86 o 
 -11   1   2    39084.00    39269.77   1152.32 o 
  -9   1   2    58874.82    59298.86   1732.38 o 
  -7   1   2   151784.20   153203.20   4488.29 o 
  -5   1   2    28268.10    29735.32    870.80 o 
  -3   1   2     9014.99    10611.84    313.67 o 
  -1   1   2     1345.24     1477.87     50.43 o 
   1   1   2   114572.79   118935.35   3466.02 o 
   3   1   2    48584.78    51815.36   1512.14 o 
   5   1   2    18261.96    17727.90    522.08 o 
   7   1   2    64881.42    67785.05   1399.23 o 
   9   1   2     1350.63     1434.75     48.34 o 
  11   1   2     5813.98     5880.99     84.40 o 
  13   1   2     7118.44     7148.76    105.98 o 
  15   1   2    50384.74    51768.61    711.35 o 
  17   1   2     1947.31     2018.00     38.40 o 
  19   1   2     1026.62      930.67     46.08 o 
  21   1   2      288.31      346.18     20.40 o 
  23   1   2     5317.50     5403.19     77.67 o 
  25   1   2      681.29      620.80     25.19 o 
  27   1   2     2688.90     2875.38     52.11 o 
  29   1   2       33.17       66.41     26.87 o 
  31   1   2        2.17       -2.59     25.88 o 
  33   1   2        9.07       -3.68     37.80 o 
  35   1   2      681.79      786.26     47.83 o 
  37   1   2       85.49       93.77     42.89 o 
  39   1   2       16.10       74.98    107.75 o 
  41   1   2       15.76      121.88     71.70 o 
 -42   2   2      153.68       74.83     60.96 o 
 -40   2   2       44.97       33.51     57.86 o 
 -38   2   2      699.27      658.15     45.06 o 
 -36   2   2        0.40       31.40     36.47 o 
 -34   2   2       61.41       58.38     34.92 o 
 -32   2   2      160.48      140.34     33.78 o 
 -30   2   2     6165.64     6178.89    110.28 o 
 -28   2   2      741.80      769.26     35.24 o 
 -26   2   2     2106.28     2180.06     55.37 o 
 -24   2   2      931.77      921.08     60.12 o 
 -20   2   2     2628.38     2334.17     70.74 o 
 -18   2   2    29304.21    29937.77    526.35 o 
 -16   2   2    11353.16    10960.82    197.92 o 
 -14   2   2      218.58      299.08     17.91 o 
 -12   2   2    14165.02    15473.49    234.37 o 
 -10   2   2    77850.25    73230.05   3385.23 o 
  -8   2   2    56458.27    51803.64   1095.69 o 
  -4   2   2   111645.02   113338.99   3312.52 o 
  -2   2   2       47.59      130.68     21.51 o 
   0   2   2    26892.89    28297.90    830.63 o 
   2   2   2    23037.46    23745.21    698.55 o 
   4   2   2   109784.03   112436.42   2325.34 o 
   6   2   2    27779.50    29391.08    498.64 o 
   8   2   2     4026.85     3822.85     63.15 o 
  10   2   2     2188.87     2376.56     39.97 o 
  12   2   2    28570.39    27896.31    341.30 o 
  14   2   2     7294.11     7857.04    112.31 o 
  16   2   2    15077.76    14416.24    199.01 o 
  18   2   2    10528.40    10677.60    136.91 o 
  20   2   2     1028.14     1048.13     31.17 o 
  22   2   2      363.21      345.05     21.77 o 
  24   2   2     3941.44     4011.62     69.05 o 
  26   2   2     3467.50     3354.83     56.14 o 
  28   2   2      111.92       82.83     28.24 o 
  30   2   2     1158.67     1176.29     46.92 o 
  32   2   2       72.83      160.32     38.65 o 
  34   2   2       71.04       60.01     45.44 o 
  36   2   2      171.06      203.97     43.38 o 
  38   2   2      403.41      396.98     49.60 o 
  40   2   2        0.16       66.10     73.12 o 
 -41   3   2        1.39      -62.19     95.49 o 
 -39   3   2      171.75       36.76     60.12 o 
 -37   3   2      644.12      632.03     44.53 o 
 -35   3   2      152.96      121.29     37.40 o 
 -33   3   2      720.84      758.69     42.36 o 
 -31   3   2      860.35      913.48     70.62 o 
 -29   3   2     3348.55     3393.60     74.66 o 
 -27   3   2        0.86      -20.53     28.09 o 
 -25   3   2    10096.62    10078.98    190.74 o 
 -23   3   2      961.01      954.42     40.23 o 
 -21   3   2     2990.81     2505.52     79.82 o 
 -19   3   2      296.37      269.44     23.09 o 
 -17   3   2    39675.80    39296.08    686.05 o 
 -15   3   2      667.24      789.65     39.50 o 
 -13   3   2     2603.77     3234.57    119.03 o 
 -11   3   2    10522.35    10492.90    189.29 o 
  -9   3   2   124755.90   124804.27   2168.47 o 
  -7   3   2     4937.79     5644.67     90.19 o 
  -5   3   2     6554.09     7138.91    156.22 o 
  -3   3   2    41151.48    42341.42    727.30 o 
  -1   3   2    94222.25    96637.52   1653.40 o 
   1   3   2    17745.12    19153.03    401.26 o 
   3   3   2    24500.23    24459.87   1051.05 o 
   5   3   2    52140.49    55809.41   1155.07 o 
   7   3   2    19138.94    20083.33    268.82 o 
   9   3   2    16292.81    16104.18    217.40 o 
  11   3   2    19562.77    19145.11    236.61 o 
  13   3   2    19287.32    19575.64    266.66 o 
  15   3   2      616.25      722.25     29.61 o 
  17   3   2    14843.18    15134.30    190.47 o 
  19   3   2     1753.34     1855.72     39.81 o 
  21   3   2      908.87      814.99     28.92 o 
  23   3   2        9.26       59.63     25.67 o 
  25   3   2     8492.60     8790.22    118.85 o 
  27   3   2       26.56      -15.61     28.35 o 
  29   3   2       61.53       89.41     30.16 o 
  31   3   2        8.04        1.03     29.97 o 
  33   3   2     1105.60     1114.83     54.53 o 
  35   3   2        0.53      -18.13     41.45 o 
  37   3   2      129.71      139.97     44.83 o 
  39   3   2       30.81       34.40     71.64 o 
 -40   4   2       32.27      -42.50     62.09 o 
 -38   4   2      202.55      204.31    100.01 o 
 -36   4   2       83.32       80.40     39.83 o 
 -34   4   2        2.25      -23.62     37.58 o 
 -32   4   2       27.53       22.07     35.79 o 
 -30   4   2     1494.68     1599.85     57.25 o 
 -28   4   2     1445.74     1489.72     64.48 o 
 -26   4   2      947.31      994.51     46.65 o 
 -24   4   2      200.53      271.57     35.69 o 
 -22   4   2     1846.15     1784.26     46.20 o 
 -20   4   2     1946.72     1888.52     88.08 o 
 -14   4   2      430.49      481.38     26.72 o 
 -12   4   2      185.83      182.87     20.50 o 
 -10   4   2     4022.24     3626.87     94.82 o 
  -8   4   2    15064.06    15474.49    411.39 o 
  -6   4   2     5270.83     5247.96    100.96 o 
  -4   4   2     7386.98     7841.27    110.11 o 
  -2   4   2      259.92      477.91     15.68 o 
   0   4   2       91.05       70.39     22.98 o 
   2   4   2     3093.49     3094.41     49.37 o 
   4   4   2    25823.53    27402.08    336.00 o 
   6   4   2     9006.51     8928.98    105.64 o 
   8   4   2     4290.88     4819.29     61.38 o 
  10   4   2      243.98      325.13     16.45 o 
  12   4   2     9343.48     9338.98    133.03 o 
  14   4   2     4056.01     3820.21     61.63 o 
  16   4   2     3835.59     3957.21     60.30 o 
  18   4   2      622.49      712.58     38.39 o 
  20   4   2        7.35       31.21     19.68 o 
  22   4   2       41.82       71.60     22.72 o 
  24   4   2     1563.05     1620.18     53.25 o 
  26   4   2     1361.05     1459.40     60.59 o 
  28   4   2      376.11      415.99     33.75 o 
  30   4   2      114.13      141.87     32.80 o 
  32   4   2      175.37      177.45     41.60 o 
  34   4   2      272.46      280.03     44.23 o 
  36   4   2       86.33       58.61     49.50 o 
  38   4   2       64.07      -59.20    101.21 o 
 -39   5   2       95.94      153.31     67.02 o 
 -37   5   2        5.56       63.97     64.89 o 
 -35   5   2      291.77      326.38     43.58 o 
 -33   5   2      832.84      779.55     46.54 o 
 -31   5   2      145.58      123.78     61.03 o 
 -29   5   2      537.50      503.82     48.08 o 
 -27   5   2     4094.73     4327.40    117.38 o 
 -25   5   2      282.80      212.98     27.89 o 
 -23   5   2      337.53      334.45     28.96 o 
 -21   5   2     1374.36     1370.38     53.07 o 
 -19   5   2    16454.43    16321.62    297.08 o 
 -17   5   2      678.52      724.48     65.06 o 
 -15   5   2    19696.75    20002.40    434.51 o 
 -13   5   2       91.13      100.27     20.67 o 
 -11   5   2    19514.12    18867.11    323.51 o 
  -9   5   2      494.80      683.57     25.78 o 
  -7   5   2    86424.00    89362.30   1188.80 o 
  -5   5   2    19108.26    19407.98    263.98 o 
  -3   5   2     3373.73     3685.88     63.78 o 
  -1   5   2    18649.01    19447.39    340.40 o 
   1   5   2    62316.55    65301.63    871.40 o 
   3   5   2    14821.20    14656.22    169.85 o 
   5   5   2     2633.96     2343.24     37.46 o 
   7   5   2    35288.54    35406.84    400.75 o 
   9   5   2     6130.52     6111.22     72.47 o 
  11   5   2      316.69      352.30     18.05 o 
  13   5   2     2205.96     2376.95     49.73 o 
  15   5   2    19807.68    19505.66    244.03 o 
  17   5   2       66.29       55.93     24.06 o 
  19   5   2     3401.48     3616.61     59.91 o 
  21   5   2        4.11       26.19     21.68 o 
  23   5   2     3008.14     2994.63     59.95 o 
  25   5   2       13.18       47.25     35.22 o 
  27   5   2      991.76     1192.42     58.90 o 
  29   5   2      190.44      149.45     44.96 o 
  31   5   2       33.55       45.60     46.00 o 
  33   5   2       72.24       76.69     48.77 o 
  35   5   2      148.21      138.38     51.02 o 
  37   5   2       20.52      -60.36    107.35 o 
 -38   6   2        8.77      153.66     70.12 o 
 -36   6   2      359.96      399.08     71.42 o 
 -34   6   2       57.34       35.00     41.82 o 
 -32   6   2      793.84      755.95     56.32 o 
 -30   6   2       67.35      -10.79     46.33 o 
 -28   6   2     2351.13     2508.61    144.57 o 
 -26   6   2      806.35      794.85     37.41 o 
 -24   6   2      118.06      111.25     37.66 o 
 -22   6   2     2758.13     2746.15     97.82 o 
 -20   6   2     4985.81     4812.52    108.07 o 
 -18   6   2      974.58      967.61     53.75 o 
 -16   6   2     4169.56     4348.13    181.46 o 
 -14   6   2    12153.46    11869.46    189.72 o 
 -12   6   2     9273.34     8595.82    266.12 o 
 -10   6   2      803.04      933.54     41.95 o 
  -8   6   2     6227.07     6372.75     94.67 o 
  -6   6   2    30778.51    29397.48    397.26 o 
  -4   6   2     2582.23     2439.34     43.69 o 
  -2   6   2     2540.70     2638.29     66.01 o 
   0   6   2      632.41      718.02     24.80 o 
   2   6   2    19601.33    18400.03    229.26 o 
   4   6   2      128.13      246.34     21.22 o 
   6   6   2     8821.03     8646.79    105.65 o 
   8   6   2      366.86      435.20     19.44 o 
  10   6   2     4559.23     4434.54     67.41 o 
  12   6   2       90.66      124.25     21.43 o 
  14   6   2    14039.88    14032.94    195.49 o 
  16   6   2     1428.60     1404.41     51.84 o 
  18   6   2      187.11      144.54     24.65 o 
  20   6   2     1032.75     1076.72     50.74 o 
  22   6   2     5102.45     5267.33    107.33 o 
  24   6   2      147.99      108.37     42.34 o 
  26   6   2       94.53      166.84     44.33 o 
  28   6   2      997.82     1035.86     73.82 o 
  30   6   2      182.32      139.40     62.95 o 
  32   6   2       14.52       29.51     49.33 o 
  34   6   2      186.38       69.42    106.77 o 
  36   6   2      149.10      106.45    111.35 o 
 -37   7   2       38.56       69.04     72.00 o 
 -35   7   2       22.85      122.81     69.78 o 
 -33   7   2        1.73      -16.99     51.33 o 
 -31   7   2        4.29        1.05     50.19 o 
 -29   7   2       49.68       49.82     30.16 o 
 -27   7   2      427.34      471.26     37.54 o 
 -25   7   2      832.70      727.50     40.00 o 
 -23   7   2       73.43       41.98     32.98 o 
 -21   7   2       19.29       -1.47     39.42 o 
 -19   7   2      341.66      330.05     40.76 o 
 -17   7   2     1943.48     2030.42     69.11 o 
 -15   7   2      428.00      403.09     31.00 o 
 -13   7   2      218.29      257.21     28.85 o 
 -11   7   2        5.84      -14.21     24.73 o 
  -9   7   2     1266.09     1090.23     49.81 o 
  -7   7   2      119.48      117.62     20.78 o 
  -5   7   2     2574.64     2549.13     51.83 o 
  -3   7   2      222.91      283.78     21.92 o 
  -1   7   2      635.04      610.03     42.52 o 
   1   7   2       79.94      117.18     18.40 o 
   3   7   2     2345.35     2220.36     52.88 o 
   5   7   2     1470.33     1432.06     34.57 o 
   7   7   2      411.06      392.74     25.18 o 
   9   7   2      189.16      166.63     20.67 o 
  11   7   2       45.57       19.74     22.68 o 
  13   7   2     1085.89     1184.92     36.94 o 
  15   7   2       15.26        1.17     24.59 o 
  17   7   2      243.72      259.42     27.28 o 
  19   7   2      171.25      142.64     26.80 o 
  21   7   2      349.26      352.41     27.73 o 
  23   7   2      280.52      358.53     44.43 o 
  25   7   2      212.47      149.87     49.26 o 
  27   7   2       34.70       83.60     73.88 o 
  29   7   2       32.62       49.17     62.71 o 
  31   7   2       60.46       64.77     65.37 o 
  33   7   2      104.38       87.43    111.11 o 
  35   7   2       21.37        9.78    114.73 o 
 -34   8   2        4.45     -100.68    100.68 o 
 -32   8   2        3.38       33.06     72.12 o 
 -30   8   2      629.84      702.05     78.80 o 
 -28   8   2       15.12       18.91     40.91 o 
 -26   8   2      616.22      601.35     42.16 o 
 -24   8   2      146.91      108.79     38.95 o 
 -22   8   2     1284.40     1263.36     59.40 o 
 -20   8   2      580.53      680.96     94.23 o 
 -18   8   2     3183.73     3310.74    146.64 o 
 -16   8   2     5668.75     5586.77    107.61 o 
 -14   8   2      604.13      595.72     36.90 o 
 -12   8   2     2258.76     2130.61     83.18 o 
 -10   8   2     3785.85     3623.50     88.16 o 
  -8   8   2     7367.17     7164.86    142.00 o 
  -6   8   2      328.32      349.51     40.11 o 
  -4   8   2    14022.58    13838.86    249.66 o 
  -2   8   2     4021.98     4052.40     77.06 o 
   0   8   2      409.65      494.92     37.66 o 
   2   8   2      402.21      404.52     25.42 o 
   4   8   2    21010.91    20350.83    255.42 o 
   6   8   2      248.75      302.28     32.29 o 
   8   8   2     1096.03     1141.35     34.30 o 
  10   8   2     1895.84     1796.13     48.98 o 
  12   8   2     5428.02     5349.68     88.52 o 
  14   8   2        9.17        1.91     26.90 o 
  16   8   2     1543.03     1637.04     51.52 o 
  18   8   2     1135.16     1191.18     40.23 o 
  20   8   2      397.45      389.33     29.56 o 
  22   8   2       32.96       53.10     38.72 o 
  24   8   2      211.19      170.86     41.36 o 
  26   8   2       70.55      -20.73     64.44 o 
  28   8   2        3.68      -64.25     64.25 o 
  30   8   2      170.38      207.24    112.29 o 
  32   8   2       60.88       48.26    114.17 o 
 -33   9   2       76.61      -47.32    112.07 o 
 -31   9   2       47.68       46.35    106.24 o 
 -29   9   2      436.53      387.88     52.98 o 
 -27   9   2        1.17        5.81     44.53 o 
 -25   9   2     1017.94      973.01     73.39 o 
 -23   9   2      197.16      270.54     45.45 o 
 -21   9   2      157.14      133.73     43.76 o 
 -19   9   2      361.10      391.51     57.73 o 
 -17   9   2     4420.62     4448.82    134.23 o 
 -15   9   2       45.62       44.31     39.11 o 
 -13   9   2       35.24       21.33     38.06 o 
 -11   9   2      825.14      781.81     46.97 o 
  -9   9   2     3666.35     3346.46     68.94 o 
  -7   9   2      234.72      225.20     30.41 o 
  -5   9   2     2266.51     2262.28     56.25 o 
  -3   9   2     1029.63     1020.22     37.41 o 
  -1   9   2     2595.71     2438.45     59.25 o 
   1   9   2      571.03      605.26     36.72 o 
   3   9   2     2317.31     2299.78     53.43 o 
   5   9   2     4151.05     3955.58     65.90 o 
   7   9   2      487.29      499.42     41.70 o 
   9   9   2     1290.24     1305.52     52.53 o 
  11   9   2     1102.74     1156.48     39.71 o 
  13   9   2     2029.70     2030.01     54.25 o 
  15   9   2       90.99       80.23     29.83 o 
  17   9   2     1849.62     1997.82     69.65 o 
  19   9   2       86.06       89.69     36.14 o 
  21   9   2      165.78      144.05    120.27 o 
  23   9   2       16.01      131.85     55.89 o 
  25   9   2      644.98      687.48     58.87 o 
  27   9   2        1.56      -32.24    115.29 o 
  29   9   2       76.76      -80.49    118.85 o 
  31   9   2        6.66     -114.39    114.39 o 
 -30  10   2       39.47      -21.38     83.53 o 
 -28  10   2      162.41       72.22     91.56 o 
 -26  10   2       23.72      -56.59     56.59 o 
 -24  10   2      145.48      166.13     48.42 o 
 -22  10   2      161.63      178.65     47.37 o 
 -20  10   2       22.70       17.59     45.06 o 
 -18  10   2      195.14      231.23     49.88 o 
 -16  10   2      394.80      425.97     40.04 o 
 -14  10   2      308.75      311.38     37.96 o 
 -12  10   2      203.31      235.09     36.82 o 
 -10  10   2      734.63      760.08     42.18 o 
  -8  10   2       23.38       54.83     26.61 o 
  -6  10   2      356.06      371.29     31.85 o 
  -4  10   2      791.56      818.08     37.42 o 
  -2  10   2       14.99       -4.39     31.78 o 
   0  10   2       15.43       24.55     29.68 o 
   2  10   2       60.94      130.21     36.75 o 
   4  10   2      404.45      438.93     69.89 o 
   6  10   2       24.53      -21.07     43.25 o 
   8  10   2       14.67        3.44     37.27 o 
  10  10   2      644.93      633.75     45.01 o 
  12  10   2        7.54      -20.20     34.65 o 
  14  10   2       10.20        9.39     35.11 o 
  16  10   2        1.45      -24.11     33.66 o 
  18  10   2      136.46      151.48     32.45 o 
  20  10   2        5.11        3.49     49.22 o 
  22  10   2      132.91       73.95     52.74 o 
  24  10   2       35.46       22.63     81.89 o 
  26  10   2        0.81       14.24    115.72 o 
  28  10   2        2.87     -120.40    120.40 o 
 -27  11   2      316.70      289.62     61.38 o 
 -25  11   2      192.35      212.69     62.40 o 
 -23  11   2       21.09       43.97     59.42 o 
 -21  11   2        1.55      -41.51     58.44 o 
 -19  11   2      444.17      395.96     51.35 o 
 -17  11   2      667.67      788.94     47.02 o 
 -15  11   2      578.47      574.05     44.03 o 
 -13  11   2        1.29       40.99     38.17 o 
 -11  11   2      502.88      448.56     46.67 o 
  -9  11   2     1739.44     1763.44     70.76 o 
  -7  11   2     1430.08     1356.29     45.18 o 
  -5  11   2       15.45       -6.15     31.10 o 
  -3  11   2      205.99      245.94     34.02 o 
  -1  11   2     2910.08     2810.74     72.09 o 
   1  11   2      835.52      865.69     58.10 o 
   3  11   2        8.26       -6.82     44.70 o 
   5  11   2        4.91        2.30     46.03 o 
   7  11   2     3283.64     3276.40    105.67 o 
   9  11   2      693.96      636.42    107.33 o 
  11  11   2        8.52       73.96     59.87 o 
  13  11   2       65.80       22.46     80.50 o 
  15  11   2      701.20      675.79    109.87 o 
  17  11   2      361.58      391.07     36.01 o 
  19  11   2      105.95      139.39     63.13 o 
  21  11   2       29.68      -42.42     64.17 o 
  23  11   2       52.44       27.78    107.72 o 
 -22  12   2      161.18      159.09     66.08 o 
 -20  12   2       28.74       28.18     48.78 o 
 -18  12   2      171.41      225.16     49.85 o 
 -16  12   2       23.33      -19.29     46.80 o 
 -14  12   2      468.05      380.05     49.97 o 
 -12  12   2       12.79        0.75     44.64 o 
 -10  12   2       95.65       74.96     75.86 o 
  -8  12   2       44.84       -2.19     45.09 o 
  -6  12   2      804.92      804.97     59.64 o 
  -4  12   2        3.79       13.39     33.77 o 
  -2  12   2       34.19       31.41     46.78 o 
   0  12   2      176.09      150.97     40.30 o 
   2  12   2      440.14      413.73     53.13 o 
   4  12   2      103.63      128.97     48.30 o 
   6  12   2      263.71      216.20     51.59 o 
   8  12   2       17.74       46.96     49.90 o 
  10  12   2       14.21       46.51     48.80 o 
  12  12   2       74.12      104.44     48.87 o 
  14  12   2      164.74      194.49     45.85 o 
  16  12   2       22.87      131.02     82.10 o 
  18  12   2       44.04       76.65     82.18 o 
  20  12   2        1.96      -37.79     80.02 o 
 -15  13   2       20.83       25.64     52.89 o 
 -13  13   2       35.41       71.40     47.99 o 
 -11  13   2      191.10      159.29     48.67 o 
  -9  13   2       88.43      143.02     47.53 o 
  -7  13   2      361.52      418.79     58.55 o 
  -5  13   2        2.06        8.10     53.37 o 
  -3  13   2      307.25      276.93     42.47 o 
  -1  13   2      282.27      276.05     43.98 o 
   1  13   2      173.03      204.63     51.91 o 
   3  13   2        2.45      -49.53     49.53 o 
   5  13   2       14.10       41.04     50.13 o 
   7  13   2      200.10      153.92     52.68 o 
   9  13   2       33.57       20.17     50.22 o 
  11  13   2       79.37      159.77     50.25 o 
  13  13   2       12.83       77.08     80.96 o 
 -43   1   3       14.38       39.72     57.63 o 
 -41   1   3      318.01      332.76     82.17 o 
 -39   1   3      200.13      187.79     38.65 o 
 -37   1   3        0.73       -5.41     35.46 o 
 -35   1   3      210.03      122.29     34.68 o 
 -33   1   3     2102.29     2048.54     58.82 o 
 -31   1   3     1026.92      978.02     44.19 o 
 -29   1   3      730.22      722.03     34.04 o 
 -27   1   3     2874.71     2762.34     68.84 o 
 -25   1   3     4391.23     4101.09     76.98 o 
 -23   1   3     4630.62     4698.77    143.94 o 
 -21   1   3    10067.07    10091.16    183.46 o 
 -19   1   3     8587.63     8224.19    130.99 o 
 -17   1   3     9812.75     9907.68    154.22 o 
 -15   1   3    18210.46    18921.20    329.96 o 
 -13   1   3    15308.99    16199.84    347.60 o 
 -11   1   3      189.15      260.11     73.92 o 
  -9   1   3    13351.18    14294.88    425.71 o 
  -7   1   3    71934.64    69874.64   2042.19 o 
  -5   1   3    14199.32    14421.77    426.84 o 
  -3   1   3    27688.96    29488.67    861.89 o 
  -1   1   3    15104.19    15952.38    468.77 o 
   3   1   3    35792.79    36163.07    747.50 o 
   5   1   3     9177.95     8850.63    153.59 o 
   7   1   3    10023.99    10743.08    144.33 o 
   9   1   3     7392.43     7344.74    114.24 o 
  11   1   3    34794.37    36306.56    408.77 o 
  13   1   3     6289.02     6151.44     70.72 o 
  15   1   3      822.65      844.66     20.08 o 
  17   1   3     2990.69     2935.16     62.39 o 
  19   1   3    14469.60    15101.49    176.21 o 
  21   1   3     2576.41     2768.38     50.17 o 
  23   1   3        2.03       30.66     21.46 o 
  25   1   3     1441.78     1516.23     41.49 o 
  27   1   3     2481.50     2432.00     69.40 o 
  29   1   3      670.57      694.55     29.18 o 
  31   1   3       18.33       40.60     23.49 o 
  33   1   3      160.71      124.70     30.00 o 
  35   1   3      332.43      357.21     44.82 o 
  37   1   3      167.04      210.41     44.89 o 
  39   1   3        0.43       52.35     71.11 o 
 -42   2   3       41.39       43.39     58.06 o 
 -40   2   3        6.69       52.97     76.91 o 
 -38   2   3      144.19      136.05     39.13 o 
 -36   2   3      367.66      367.24     38.61 o 
 -34   2   3      743.43      733.25     40.56 o 
 -32   2   3      144.32       93.30     32.34 o 
 -30   2   3      868.59      830.12     37.40 o 
 -28   2   3      731.88      785.50     35.09 o 
 -26   2   3     2205.64     2106.79     53.27 o 
 -24   2   3      120.38      113.06     24.06 o 
 -22   2   3      908.20      833.45     34.10 o 
 -20   2   3     4711.71     4326.00    107.83 o 
 -18   2   3     3441.06     3553.04    106.45 o 
 -16   2   3      965.86      841.42     36.74 o 
 -14   2   3      166.70      139.17     33.09 o 
 -12   2   3    10001.83    10099.07    309.31 o 
 -10   2   3     2192.42     2124.33     82.34 o 
  -8   2   3     1481.45      777.22     38.04 o 
  -6   2   3       19.25       92.88     50.45 o 
  -2   2   3    10068.78    10180.46    258.00 o 
   0   2   3    20673.60    22436.12    661.35 o 
   2   2   3     8898.58     9001.86    156.35 o 
   4   2   3    12437.34    12426.50    214.29 o 
   6   2   3     5315.44     5348.18     90.49 o 
   8   2   3     6525.48     6433.08     91.07 o 
  10   2   3     1365.65     1182.30     26.42 o 
  12   2   3      920.52     1234.97     35.42 o 
  14   2   3     8262.30     8390.99    100.81 o 
  16   2   3     3840.96     3902.37     59.02 o 
  18   2   3       69.97      100.69     18.72 o 
  20   2   3       24.04       15.79     17.66 o 
  22   2   3     3556.31     3542.36     58.81 o 
  24   2   3      558.14      589.67     26.69 o 
  26   2   3      295.71      373.86     25.90 o 
  28   2   3      309.04      299.38     25.78 o 
  30   2   3      242.09      258.80     24.84 o 
  32   2   3       71.95       92.23     31.66 o 
  34   2   3      278.44      295.32     33.51 o 
  36   2   3       99.28       84.57     43.55 o 
  38   2   3       35.01      -62.97    101.06 o 
 -41   3   3        8.81       -9.17     85.95 o 
 -39   3   3        0.40      -24.49     55.84 o 
 -37   3   3      108.60       86.71     37.75 o 
 -35   3   3      211.45      122.73     36.94 o 
 -33   3   3       14.98        6.90     33.97 o 
 -31   3   3       93.82       43.56     32.73 o 
 -29   3   3      527.98      574.15     35.44 o 
 -27   3   3      361.40      286.89     31.18 o 
 -25   3   3        0.85      -19.73     30.22 o 
 -23   3   3     1563.94     1383.47     53.58 o 
 -21   3   3       58.82      -12.53     24.26 o 
 -19   3   3        3.50       43.54     22.15 o 
 -17   3   3       48.84      106.38     21.03 o 
 -15   3   3     6420.20     6494.50    122.17 o 
 -13   3   3      527.44      503.08     18.55 o 
 -11   3   3     1604.33     1503.84     32.69 o 
  -9   3   3    18711.54    18948.76    286.77 o 
  -7   3   3     2167.28     2047.61     45.86 o 
  -5   3   3     2827.63     3024.69     52.73 o 
  -3   3   3    10586.47     9946.90    177.59 o 
  -1   3   3    26437.65    28006.79    416.62 o 
   1   3   3     5714.27     5933.87    109.30 o 
   3   3   3     3701.52     3807.41     72.47 o 
   5   3   3    26164.27    28061.26    418.79 o 
   7   3   3     3794.27     3776.64     49.37 o 
   9   3   3        1.58       17.61     11.58 o 
  11   3   3    13584.54    12993.41    142.03 o 
  13   3   3       28.68       58.19     17.60 o 
  15   3   3       13.10       17.76     13.72 o 
  17   3   3        7.37        7.96     10.43 o 
  19   3   3     3001.49     3040.41     52.74 o 
  21   3   3     1272.64     1245.46     42.94 o 
  23   3   3      774.84      738.37     28.23 o 
  25   3   3        6.89       -9.01     23.48 o 
  27   3   3      678.58      660.47     28.63 o 
  29   3   3       42.21       11.17     23.42 o 
  31   3   3        5.29       49.71     32.28 o 
  33   3   3       33.15       23.87     35.25 o 
  35   3   3       24.71       46.13     48.43 o 
  37   3   3       18.93      -49.37     49.37 o 
  39   3   3        5.34      114.92    105.26 o 
 -42   4   3        0.95      -81.11     97.88 o 
 -40   4   3        4.33      -28.56     61.23 o 
 -38   4   3      182.57      256.51     75.59 o 
 -36   4   3      505.16      393.02     42.27 o 
 -34   4   3       12.98       -0.70     36.29 o 
 -32   4   3      611.47      666.45     67.42 o 
 -30   4   3     2805.23     2799.11    101.56 o 
 -28   4   3     1109.44     1063.79     82.47 o 
 -26   4   3     1259.97     1229.05     58.22 o 
 -24   4   3     1800.84     1899.60     61.84 o 
 -22   4   3     9146.94     8766.31    167.58 o 
 -20   4   3      931.11      943.40     40.63 o 
 -18   4   3    11720.82    11825.51    184.61 o 
 -16   4   3      511.47      645.61     24.38 o 
 -14   4   3     3042.19     2923.37     55.96 o 
 -12   4   3     4047.60     3856.49     68.10 o 
 -10   4   3    26898.14    25761.25    453.78 o 
  -8   4   3      195.15      173.41     18.95 o 
  -6   4   3      585.76      546.89     25.33 o 
  -4   4   3    11906.93    11188.88    174.00 o 
  -2   4   3      478.27      890.14     24.28 o 
   0   4   3     1908.22     2375.70     41.62 o 
   2   4   3     7536.64     8246.32    115.58 o 
   4   4   3    15818.19    15431.24    192.46 o 
   6   4   3     1033.52      778.16     19.06 o 
   8   4   3    10745.09    10803.53    127.27 o 
  10   4   3      804.61      840.34     22.53 o 
  12   4   3    10718.17     9844.96    110.78 o 
  14   4   3     5489.83     5153.02     68.87 o 
  16   4   3     3836.40     3994.34     68.63 o 
  18   4   3      160.61      139.27     21.01 o 
  20   4   3      154.63      153.46     22.62 o 
  22   4   3     2141.80     2260.49     47.98 o 
  24   4   3     3404.20     3560.65     68.21 o 
  26   4   3        4.89        2.45     24.38 o 
  28   4   3       23.60       36.12     36.36 o 
  30   4   3      476.13      480.59     39.77 o 
  32   4   3      932.06      888.92     60.29 o 
  34   4   3        0.40       47.42     37.80 o 
  36   4   3        6.79       13.59     50.19 o 
  38   4   3       40.45      -14.82    109.52 o 
 -41   5   3       30.01       89.61     64.46 o 
 -39   5   3        6.12      -24.56     72.05 o 
 -37   5   3       21.21       32.60     60.62 o 
 -35   5   3      216.90      184.69     41.56 o 
 -33   5   3       18.46       40.88     38.15 o 
 -31   5   3      770.80      847.29     52.63 o 
 -29   5   3        1.76       75.22     42.26 o 
 -27   5   3      159.08      166.09     40.70 o 
 -25   5   3      299.49      336.13     39.08 o 
 -23   5   3     4364.98     4243.57     96.93 o 
 -21   5   3      242.08      232.67     25.61 o 
 -19   5   3       95.15       81.66     24.07 o 
 -17   5   3     3528.92     3775.43     72.28 o 
 -15   5   3     6325.89     6461.82    125.46 o 
 -13   5   3       24.54       36.50     30.96 o 
 -11   5   3     3415.63     3335.95     74.84 o 
  -9   5   3    26375.96    25951.63    390.71 o 
  -7   5   3     4721.40     4300.22     68.45 o 
  -5   5   3      665.55      641.60     22.10 o 
  -3   5   3     2231.25     2113.24     37.54 o 
  -1   5   3    12823.73    13352.74    184.72 o 
   1   5   3        9.00       13.34      9.41 o 
   3   5   3    20093.43    20435.20    234.20 o 
   5   5   3     2273.06     2368.85     38.43 o 
   7   5   3     1022.07     1042.40     26.23 o 
   9   5   3      889.73      906.11     36.99 o 
  11   5   3    18849.33    17758.86    193.16 o 
  13   5   3       39.05       30.37     15.95 o 
  15   5   3      108.77      189.17     23.23 o 
  17   5   3     1507.46     1594.85     42.40 o 
  19   5   3     1629.68     1711.19     46.79 o 
  21   5   3       11.95        7.86     25.54 o 
  23   5   3     1214.54     1210.79     39.75 o 
  25   5   3     1003.90      946.45     41.03 o 
  27   5   3      267.07      257.86     44.89 o 
  29   5   3       24.51       48.65     37.46 o 
  31   5   3       89.49      104.49     38.91 o 
  33   5   3      132.29       88.94     39.29 o 
  35   5   3       38.05      -83.45    106.51 o 
  37   5   3       46.46       81.17    109.88 o 
 -38   6   3       51.03      194.93     66.59 o 
 -36   6   3        9.41      -26.30     61.95 o 
 -34   6   3      654.77      620.10     55.74 o 
 -32   6   3      164.44      179.77     48.43 o 
 -30   6   3        1.99      -44.84     44.84 o 
 -28   6   3       14.68       17.71     42.63 o 
 -26   6   3     2332.49     2095.31     73.88 o 
 -24   6   3     1063.95      943.23     38.15 o 
 -22   6   3      509.57      537.14     33.09 o 
 -20   6   3      943.51      798.74     34.96 o 
 -18   6   3     1895.36     1680.12     51.12 o 
 -16   6   3      918.70      903.93     46.92 o 
 -14   6   3     1607.06     1596.70     48.50 o 
 -12   6   3     7109.53     6785.91    114.14 o 
 -10   6   3      975.91      923.22     28.23 o 
  -8   6   3     1719.97     1831.49     43.89 o 
  -6   6   3     2222.50     2434.54     49.54 o 
  -4   6   3    11955.30    11374.77    145.97 o 
  -2   6   3      999.99     1024.04     30.36 o 
   0   6   3    11963.97    11708.96    166.82 o 
   2   6   3     2502.80     2264.53     43.27 o 
   4   6   3      909.26      921.03     36.41 o 
   6   6   3       20.09       27.21     16.30 o 
   8   6   3     8050.93     8153.06    101.14 o 
  10   6   3     4212.40     3943.32     57.47 o 
  12   6   3     2668.48     2614.00     45.31 o 
  14   6   3     2034.58     1960.86     48.12 o 
  16   6   3     1836.74     1689.39     44.84 o 
  18   6   3      228.99      263.11     27.43 o 
  20   6   3      460.78      472.63     30.32 o 
  22   6   3     1983.28     1962.27     51.33 o 
  24   6   3        7.39       -4.22     26.99 o 
  26   6   3      106.95      125.31     44.96 o 
  28   6   3        8.33        5.37     44.94 o 
  30   6   3      191.29      254.23     61.05 o 
  32   6   3        0.69       20.05     40.70 o 
  34   6   3      112.39       55.44    112.70 o 
  36   6   3       82.01       78.80    114.99 o 
 -37   7   3        9.58       36.57    109.70 o 
 -35   7   3        0.13      -58.98     67.19 o 
 -33   7   3     1554.95     1546.01    125.83 o 
 -31   7   3      125.50      101.01     49.55 o 
 -29   7   3      186.97      155.90     48.35 o 
 -27   7   3      260.52      261.59     46.95 o 
 -25   7   3     2801.75     2832.56     67.32 o 
 -23   7   3      745.15      746.85     38.70 o 
 -21   7   3     4063.03     4085.66     83.24 o 
 -19   7   3     3528.33     3410.37     74.46 o 
 -17   7   3     1224.33     1196.26     41.80 o 
 -15   7   3     6572.99     6453.67    113.52 o 
 -13   7   3     7612.15     7599.14    114.96 o 
 -11   7   3     4831.99     4731.68     79.30 o 
  -9   7   3       30.65       40.90     21.80 o 
  -7   7   3    21006.20    20802.29    286.63 o 
  -5   7   3     5862.59     5886.59     83.18 o 
  -3   7   3        8.55       29.66     19.49 o 
  -1   7   3       27.73       55.25     20.19 o 
   1   7   3    24288.03    23486.96    360.63 o 
   3   7   3     2985.13     2901.54     51.01 o 
   5   7   3     2957.76     2969.92     48.76 o 
   7   7   3      808.10      833.25     25.73 o 
   9   7   3     8263.54     8368.09    105.05 o 
  11   7   3     1883.91     1905.32     48.45 o 
  13   7   3     5662.48     5637.16     91.31 o 
  15   7   3      669.58      554.76     41.66 o 
  17   7   3     2020.29     1941.72     52.23 o 
  19   7   3     1338.35     1389.63     44.18 o 
  21   7   3     2442.97     2638.11     59.99 o 
  23   7   3      238.82      145.72     37.98 o 
  25   7   3      223.23      228.02     40.83 o 
  27   7   3      609.67      648.70     53.90 o 
  29   7   3      530.46      576.62     68.88 o 
  31   7   3       13.68      -45.18     67.97 o 
  33   7   3       15.38       24.10    115.04 o 
 -36   8   3       12.35       34.40    121.57 o 
 -34   8   3      124.70      220.04     76.40 o 
 -32   8   3      354.58      407.16     99.04 o 
 -30   8   3       25.03       51.59     59.28 o 
 -28   8   3      357.07      353.70     73.39 o 
 -26   8   3       46.45       88.53     35.65 o 
 -24   8   3      971.74      961.09     44.35 o 
 -22   8   3      993.53     1012.95     49.88 o 
 -20   8   3     4035.76     4220.01    118.70 o 
 -18   8   3        0.31       48.19     33.55 o 
 -16   8   3      785.85      808.86     43.15 o 
 -14   8   3      588.43      625.59     37.01 o 
 -12   8   3     3923.75     3745.84     70.21 o 
 -10   8   3       12.89        9.93     25.30 o 
  -8   8   3      456.79      524.83     33.01 o 
  -6   8   3     1440.46     1347.35     38.31 o 
  -4   8   3      239.22      281.59     25.87 o 
  -2   8   3       20.58       17.81     24.31 o 
   0   8   3     3923.87     3751.78     74.04 o 
   2   8   3     3757.44     3595.81     72.88 o 
   4   8   3       19.60       19.04     23.16 o 
   6   8   3      349.00      415.71     25.21 o 
   8   8   3      713.34      742.10     27.14 o 
  10   8   3      531.14      519.67     31.03 o 
  12   8   3       16.72       17.26     27.44 o 
  14   8   3     1491.69     1545.26     47.67 o 
  16   8   3       97.94       66.77     30.08 o 
  18   8   3       39.52       55.30     30.36 o 
  20   8   3        2.56      -20.06     29.92 o 
  22   8   3      345.78      392.72     45.88 o 
  24   8   3       45.54      -19.06     64.45 o 
  26   8   3      242.09      229.92     43.95 o 
  28   8   3       22.39       17.65    106.19 o 
  30   8   3        8.27       68.64    114.08 o 
  32   8   3        0.50      -35.36    118.22 o 
 -33   9   3        7.53      -93.42    100.08 o 
 -31   9   3      318.89      372.27    109.14 o 
 -29   9   3       43.37       57.01     97.34 o 
 -27   9   3      320.37      245.58     42.86 o 
 -25   9   3      126.82       55.44     42.11 o 
 -23   9   3     1335.26     1396.93     62.07 o 
 -21   9   3        2.54       -3.47     41.79 o 
 -19   9   3       15.49       20.25     40.87 o 
 -17   9   3     1075.35     1041.71     52.41 o 
 -15   9   3     2634.69     2587.70     79.16 o 
 -13   9   3       58.73       35.09     32.36 o 
 -11   9   3     2220.32     2200.85     62.46 o 
  -9   9   3     3742.01     3512.99     77.13 o 
  -7   9   3      966.89      992.90     46.47 o 
  -5   9   3      385.30      429.16     29.85 o 
  -3   9   3     3553.92     3599.59     73.86 o 
  -1   9   3     6389.74     6345.45    110.50 o 
   1   9   3       20.57       17.26     35.93 o 
   3   9   3     3461.20     3476.14     74.06 o 
   5   9   3       94.49      178.88     30.42 o 
   7   9   3     1225.24     1365.46     60.09 o 
   9   9   3      165.93      218.53     55.44 o 
  11   9   3     5792.75     5705.05     95.25 o 
  13   9   3      374.86      317.02     43.75 o 
  15   9   3      348.36      400.96     34.36 o 
  17   9   3      203.55      174.51     33.42 o 
  19   9   3     2966.23     3066.48    140.46 o 
  21   9   3       69.99       59.30     45.51 o 
  23   9   3      285.91      393.14     53.01 o 
  25   9   3      521.99      521.32     48.67 o 
  27   9   3      145.92       85.29     99.01 o 
  29   9   3       27.95       51.73    124.61 o 
 -30  10   3      265.72      350.55    106.68 o 
 -28  10   3      220.34      270.14     52.85 o 
 -26  10   3        1.13        4.67     53.51 o 
 -24  10   3      351.42      296.93     48.40 o 
 -22  10   3     1292.67     1225.99     65.82 o 
 -20  10   3       26.76       59.81     45.13 o 
 -18  10   3      623.91      594.41     50.68 o 
 -16  10   3       87.19       57.83     43.71 o 
 -14  10   3     1584.91     1650.04     59.32 o 
 -12  10   3        4.47       33.75     35.49 o 
 -10  10   3     3450.02     3140.63     75.55 o 
  -8  10   3       79.68      118.45     38.77 o 
  -6  10   3       77.99       68.45     26.86 o 
  -4  10   3      503.47      522.88     33.64 o 
  -2  10   3     6393.97     6359.50    112.49 o 
   0  10   3      205.98      285.05     32.81 o 
   2  10   3       93.01      120.92     31.69 o 
   4  10   3     1126.34     1054.49     42.22 o 
   6  10   3     2006.37     2020.98    103.88 o 
   8  10   3       13.57       52.97     45.09 o 
  10  10   3      697.70      763.35     47.13 o 
  12  10   3      392.91      322.70     38.40 o 
  14  10   3      157.18      158.10     37.08 o 
  16  10   3      455.73      528.46     40.42 o 
  18  10   3      464.79      572.59     37.62 o 
  20  10   3      434.00      436.44     35.12 o 
  22  10   3       12.21       -2.74     52.98 o 
  24  10   3      237.96      235.60     86.49 o 
  26  10   3       27.97      114.57     86.86 o 
 -27  11   3        1.78       26.94     55.43 o 
 -25  11   3       26.96      -57.70     57.70 o 
 -23  11   3      274.92      269.92     62.30 o 
 -21  11   3      287.07      234.75     59.37 o 
 -19  11   3      340.14      351.36     50.75 o 
 -17  11   3      189.03      198.72     48.49 o 
 -15  11   3       10.10       16.22     39.67 o 
 -13  11   3      137.99      195.52     40.25 o 
 -11  11   3      930.18      934.18     53.72 o 
  -9  11   3      501.73      510.71     47.13 o 
  -7  11   3      192.67      164.46     42.70 o 
  -5  11   3      198.94      186.89     46.58 o 
  -3  11   3       53.02       59.89     32.35 o 
  -1  11   3      292.60      315.43     35.46 o 
   1  11   3       94.06      114.58     34.82 o 
   3  11   3      599.72      592.01     44.21 o 
   5  11   3     1076.39     1165.19     64.05 o 
   7  11   3        9.68       37.37     47.92 o 
   9  11   3      168.66      121.60     49.48 o 
  11  11   3      188.55      186.07     50.67 o 
  13  11   3      131.27      116.92     50.23 o 
  15  11   3       50.20      -14.05     42.23 o 
  17  11   3       62.79       43.20     46.24 o 
  19  11   3       18.02       12.08     80.50 o 
  21  11   3        2.60       55.26     81.73 o 
  23  11   3       29.52       58.89     82.90 o 
 -22  12   3        7.03      -59.98     59.98 o 
 -20  12   3      402.89      393.51     64.03 o 
 -18  12   3      107.86      129.38     63.28 o 
 -16  12   3       40.69      -15.57     46.98 o 
 -14  12   3       39.28       59.33     49.67 o 
 -12  12   3     1025.67      955.87     56.79 o 
 -10  12   3        3.66       58.30     45.47 o 
  -8  12   3      319.47      337.06     47.89 o 
  -6  12   3        7.49       65.40     44.19 o 
  -4  12   3      486.87      486.63     38.52 o 
  -2  12   3      112.24      159.86     39.04 o 
   0  12   3      648.95      699.50     62.50 o 
   2  12   3       96.57       69.52     47.15 o 
   4  12   3       44.55        5.51     49.37 o 
   6  12   3      250.55      150.11     50.48 o 
   8  12   3      792.24      846.96     60.74 o 
  10  12   3      311.21      266.70     52.52 o 
  12  12   3       20.79       71.52     79.16 o 
  14  12   3      541.44      476.14     58.58 o 
  16  12   3       23.65       -7.22     45.13 o 
  18  12   3        0.04       73.15     83.85 o 
 -15  13   3       69.29       84.55     48.85 o 
 -13  13   3      414.36      480.60     52.37 o 
 -11  13   3      212.04      213.16     48.91 o 
  -9  13   3       33.60       24.20     94.91 o 
  -7  13   3      571.31      584.02     62.26 o 
  -5  13   3      286.07      281.60     57.60 o 
  -3  13   3      194.96      173.78     56.07 o 
  -1  13   3       44.19       30.48     63.63 o 
   1  13   3      705.29      773.16     71.00 o 
   3  13   3      130.78       73.42     50.45 o 
   5  13   3       57.81       16.52    112.33 o 
   7  13   3       38.05      -29.47     51.65 o 
   9  13   3      841.48      827.01     61.92 o 
  11  13   3       16.18       31.98     58.68 o 
 -42   0   4      248.67      215.59     78.08 o 
 -40   0   4      338.09      231.94     79.42 o 
 -38   0   4      684.82      661.99     57.90 o 
 -36   0   4       13.71      -13.64     46.83 o 
 -34   0   4     3832.04     3749.58    111.24 o 
 -32   0   4        9.08       22.30     58.70 o 
 -30   0   4       36.39       60.42     39.58 o 
 -28   0   4        8.93      -21.02     72.84 o 
 -26   0   4    21056.25    21007.76    456.08 o 
 -24   0   4     5347.40     5040.41    146.94 o 
 -22   0   4    20049.51    20890.84    450.50 o 
 -20   0   4     6144.90     5996.35    139.00 o 
 -18   0   4    64151.54    62801.17   1328.73 o 
 -16   0   4    13269.82    13553.82    410.19 o 
 -14   0   4    69533.59    72507.52   2119.72 o 
 -12   0   4    50007.96    52033.11   1523.09 o 
 -10   0   4    11676.35    12523.48    373.96 o 
  -8   0   4    13948.87    14914.93    441.40 o 
  -6   0   4    58114.38    58307.24   1702.53 o 
  -4   0   4   108805.30   107688.39   3141.21 o 
   2   0   4     2375.08     2033.62     51.99 o 
   4   0   4    38660.91    41941.40    866.97 o 
   6   0   4    12585.75    13917.26    292.33 o 
   8   0   4    86896.86    88528.15   1492.42 o 
  10   0   4      403.12      355.58     40.40 o 
  12   0   4     3231.51     3264.35     75.69 o 
  14   0   4     1375.51     1261.93     44.44 o 
  16   0   4    21453.31    20406.82    309.34 o 
  18   0   4       40.55       34.44     22.78 o 
  20   0   4     3944.04     4428.37     84.42 o 
  22   0   4     3834.78     3962.51     90.60 o 
  24   0   4      528.60      557.17     38.61 o 
  26   0   4      169.70      189.25     52.72 o 
  28   0   4      733.23      805.08     45.50 o 
  30   0   4      502.38      461.78     42.19 o 
  32   0   4       44.72       62.47     37.78 o 
  34   0   4      585.05      679.35     71.16 o 
 -43   1   4       15.26       61.64     55.55 o 
 -41   1   4       29.17       16.93     58.31 o 
 -39   1   4      403.46      361.94     40.06 o 
 -37   1   4      201.02      178.66     36.01 o 
 -35   1   4      753.05      752.89     45.87 o 
 -33   1   4     1196.27     1115.06     42.20 o 
 -31   1   4      544.47      434.54     33.05 o 
 -29   1   4      181.55      151.92     35.19 o 
 -27   1   4     2040.52     1958.19     56.28 o 
 -25   1   4     2765.04     2552.01     56.33 o 
 -23   1   4       96.36      101.25     20.89 o 
 -21   1   4     5448.40     5584.89     93.53 o 
 -19   1   4      858.01      803.54     50.66 o 
 -17   1   4     2641.41     2294.19     53.32 o 
 -15   1   4      648.28      597.50     24.67 o 
 -13   1   4    32282.47    33605.54    733.95 o 
 -11   1   4     4068.67     4528.04    127.20 o 
  -9   1   4      452.00      520.74     30.98 o 
  -7   1   4      225.59      172.95     51.62 o 
  -5   1   4    52332.22    51619.66   1506.20 o 
  -3   1   4     4664.13     4421.11    204.97 o 
  -1   1   4     9918.98     9403.12    275.61 o 
   1   1   4     7806.81     8584.29    153.75 o 
   3   1   4    11721.01    11854.85    178.49 o 
   5   1   4     1042.01      840.51     28.64 o 
   7   1   4    13327.69    12631.19    155.90 o 
   9   1   4    10244.15    10388.81    129.95 o 
  11   1   4     1114.08     1323.88     35.89 o 
  13   1   4     4812.19     5219.52     62.21 o 
  15   1   4     5467.62     5178.76     62.84 o 
  17   1   4     7493.14     7396.29     85.76 o 
  19   1   4      951.51     1025.66     28.43 o 
  21   1   4     4693.88     5072.26     69.66 o 
  23   1   4        1.43       53.66     22.75 o 
  25   1   4      353.38      327.71     26.31 o 
  27   1   4      315.56      312.75     27.56 o 
  29   1   4     1189.73     1212.90     38.03 o 
  31   1   4       40.46       58.52     27.03 o 
  33   1   4      135.13      156.24     27.99 o 
  35   1   4        0.37      -21.84     41.73 o 
 -42   2   4       14.64       56.76     94.10 o 
 -40   2   4       14.32       -0.63     52.91 o 
 -38   2   4       67.32       55.49     36.61 o 
 -36   2   4     1102.76      961.39     44.85 o 
 -34   2   4       77.92       52.28     32.68 o 
 -32   2   4     1872.46     1854.34     55.82 o 
 -30   2   4        2.53      -28.68     28.68 o 
 -28   2   4     2729.88     2450.75     58.75 o 
 -26   2   4       78.82       51.67     24.95 o 
 -24   2   4    10565.43     9817.15    157.46 o 
 -22   2   4     1713.12     1781.60    118.90 o 
 -20   2   4      889.95      744.54     59.20 o 
 -18   2   4      415.72      341.52    118.77 o 
 -16   2   4    16715.57    16515.63    501.68 o 
 -14   2   4     2146.96     2152.70     91.84 o 
 -12   2   4     1934.46     2313.18     62.88 o 
 -10   2   4    16563.67    14391.42   1780.66 o 
  -8   2   4    13379.10    12274.09    368.81 o 
  -6   2   4     1360.87     1251.06     39.61 o 
  -4   2   4     6665.18     6290.51     98.30 o 
   0   2   4     2128.78     2163.44     43.85 o 
   2   2   4     3560.82     4141.04     68.35 o 
   4   2   4     6151.63     6325.66     88.73 o 
   6   2   4    31341.48    30868.62    410.09 o 
   8   2   4        8.94       29.57     16.10 o 
  10   2   4     9952.45     9800.14    115.62 o 
  12   2   4      194.70      225.59     14.40 o 
  14   2   4     6247.69     5914.99     70.36 o 
  16   2   4      604.85      644.21     21.42 o 
  18   2   4     7583.65     7876.49     91.36 o 
  20   2   4      824.51      809.31     25.36 o 
  22   2   4        2.27       13.75     20.54 o 
  24   2   4       69.75       84.44     24.54 o 
  26   2   4     2238.70     2379.12     56.68 o 
  28   2   4      246.02      148.35     27.14 o 
  30   2   4       39.29       66.30     28.68 o 
  32   2   4      164.34      179.65     28.45 o 
  34   2   4       20.74      -10.96     35.29 o 
  36   2   4        1.02       16.34     45.02 o 
 -41   3   4      295.60      179.83     57.54 o 
 -39   3   4       29.59      -47.41     79.11 o 
 -37   3   4     1152.32     1099.93     47.49 o 
 -35   3   4      427.25      402.16     38.44 o 
 -33   3   4       11.80        5.38     39.13 o 
 -31   3   4     2001.01     2146.17     59.57 o 
 -29   3   4     4141.06     4381.60    108.07 o 
 -27   3   4     1407.08     1322.16     56.11 o 
 -25   3   4     1182.83     1224.98     47.04 o 
 -23   3   4    19401.70    18726.92    335.05 o 
 -21   3   4     2123.60     2066.33     73.67 o 
 -19   3   4      551.17      680.63     33.44 o 
 -17   3   4     1758.74     1774.92     42.10 o 
 -15   3   4    53741.05    53611.18   1689.17 o 
 -13   3   4      914.83      932.32     47.46 o 
 -11   3   4    49326.66    52784.52   1050.32 o 
  -9   3   4      982.31     1048.12     26.49 o 
  -7   3   4    42324.23    41654.52    623.42 o 
  -5   3   4       43.03       56.83     21.40 o 
  -3   3   4    90764.52    92219.77   1577.39 o 
  -1   3   4    14527.52    14839.97    226.01 o 
   1   3   4      317.86      518.20     21.96 o 
   3   3   4    24104.96    24634.79    302.00 o 
   5   3   4    49806.82    49588.21    735.55 o 
   7   3   4     8596.37     8899.49    105.65 o 
   9   3   4     5870.65     5549.96     70.12 o 
  11   3   4    34573.79    34895.61    394.89 o 
  13   3   4     6274.05     5888.21     70.84 o 
  15   3   4      165.18      264.95     18.77 o 
  17   3   4      749.58      796.76     24.49 o 
  19   3   4    10468.62    10816.84    142.00 o 
  21   3   4       54.79       90.23     23.30 o 
  23   3   4     3533.91     3757.84     61.89 o 
  25   3   4        7.18        8.97     27.18 o 
  27   3   4     1872.75     1821.22     60.79 o 
  29   3   4        1.47      -25.44     27.95 o 
  31   3   4     1056.76     1091.26     48.55 o 
  33   3   4       18.37      -31.21     36.88 o 
  35   3   4       73.20       13.75     49.66 o 
  37   3   4       21.28        5.18    105.29 o 
 -42   4   4        0.37      -22.76     60.27 o 
 -40   4   4       20.20       29.10     58.65 o 
 -38   4   4       49.48      155.70     66.76 o 
 -36   4   4      503.69      454.84     42.44 o 
 -34   4   4      371.30      377.86     39.64 o 
 -32   4   4      463.63      489.75     39.03 o 
 -30   4   4       63.02      102.79     33.74 o 
 -28   4   4     1424.55     1492.87     58.76 o 
 -26   4   4     1831.41     1729.67     60.42 o 
 -24   4   4     5120.09     5125.78    108.69 o 
 -22   4   4     3345.68     3496.72     81.83 o 
 -20   4   4       15.93      -21.56     25.79 o 
 -18   4   4      311.95      257.75     26.26 o 
 -16   4   4     9890.13    10051.15    185.32 o 
 -14   4   4    16412.48    16118.79    246.60 o 
 -12   4   4     7513.26     7868.60    125.03 o 
 -10   4   4     4439.59     4216.25     72.42 o 
  -8   4   4     4922.65     4947.41     83.33 o 
  -6   4   4    14534.62    14577.60    224.53 o 
  -4   4   4     9749.35     9257.61    325.12 o 
  -2   4   4    15715.18    15755.88    195.69 o 
   0   4   4     1583.32     1481.67     32.63 o 
   2   4   4      821.29     1016.78     26.00 o 
   4   4   4     1500.70     1648.42     44.04 o 
   6   4   4    15449.46    15138.92    180.28 o 
   8   4   4     8455.98     8374.28    101.47 o 
  10   4   4     7593.87     7337.63     90.94 o 
  12   4   4      154.47      206.30     18.69 o 
  14   4   4     2422.69     2435.98     42.19 o 
  16   4   4      966.41      932.27     28.40 o 
  18   4   4     1982.51     2061.66     49.70 o 
  20   4   4      819.61      839.80     32.08 o 
  22   4   4      182.11      217.61     28.33 o 
  24   4   4      195.48      238.14     33.32 o 
  26   4   4      112.24      107.00     29.14 o 
  28   4   4      204.01      171.67     29.58 o 
  30   4   4      278.84      276.75     29.21 o 
  32   4   4      192.07      233.77     39.67 o 
  34   4   4        0.41       33.90     78.40 o 
  36   4   4        0.59       26.87     52.21 o 
 -41   5   4      118.09      167.25    104.82 o 
 -39   5   4      250.67      225.97     62.09 o 
 -37   5   4        0.60       17.73     58.27 o 
 -35   5   4      326.81      320.02     42.35 o 
 -33   5   4     1011.21      951.69     46.83 o 
 -31   5   4      297.97      262.59     45.18 o 
 -29   5   4      805.23      840.67     50.06 o 
 -27   5   4      766.06      820.54     46.30 o 
 -25   5   4     2573.64     2539.96     73.45 o 
 -23   5   4      274.88      275.84     36.11 o 
 -21   5   4     6131.04     6397.00    207.65 o 
 -19   5   4      706.87      858.46     30.81 o 
 -17   5   4      837.24      765.59     28.76 o 
 -15   5   4     1238.99     1205.74     36.79 o 
 -13   5   4    15460.61    15556.70    240.74 o 
 -11   5   4      452.66      473.77     47.24 o 
  -9   5   4      831.85     1045.21     42.69 o 
  -7   5   4     4685.12     4917.64     86.83 o 
  -5   5   4    25810.42    25625.84    347.32 o 
  -3   5   4      182.40      266.80     11.98 o 
  -1   5   4     4976.16     5321.01     80.77 o 
   1   5   4     4281.65     4391.21     69.57 o 
   3   5   4    19442.26    19183.56    222.29 o 
   5   5   4     1164.30     1179.24     27.16 o 
   7   5   4     6409.12     6119.40     78.49 o 
   9   5   4     5366.78     5226.80     69.99 o 
  11   5   4     2887.06     2588.84     44.08 o 
  13   5   4     2510.64     2326.17     42.63 o 
  15   5   4     3023.65     2911.26     52.68 o 
  17   5   4     3199.27     3209.19     62.45 o 
  19   5   4       76.26       87.21     26.61 o 
  21   5   4     3389.51     3672.58     85.90 o 
  23   5   4      802.69      823.06     35.41 o 
  25   5   4      665.39      566.91     33.85 o 
  27   5   4       30.31       18.63     32.46 o 
  29   5   4     1108.57     1129.34     39.12 o 
  31   5   4       27.66       29.70     39.05 o 
  33   5   4        2.16       57.34     57.24 o 
  35   5   4        5.73      -65.97    122.90 o 
 -38   6   4      127.75       91.41     78.25 o 
 -36   6   4        2.48        0.00     61.81 o 
 -34   6   4     1113.23     1060.67     51.57 o 
 -32   6   4       43.35       60.28     46.92 o 
 -30   6   4      104.21      130.01     46.27 o 
 -28   6   4       72.62       81.67     42.30 o 
 -26   6   4     3897.75     3934.94     98.09 o 
 -24   6   4        3.85        4.52     37.83 o 
 -22   6   4      405.63      457.53     31.74 o 
 -20   6   4     2411.96     2266.52     55.98 o 
 -18   6   4     4587.82     4572.89     85.10 o 
 -16   6   4       83.96      119.26     25.73 o 
 -14   6   4     6072.47     6150.71    106.28 o 
 -12   6   4     8850.07     7721.90    305.83 o 
 -10   6   4     1978.03     1819.46    119.43 o 
  -8   6   4     6048.37     5826.67    101.38 o 
  -6   6   4     5453.66     5513.96     86.90 o 
  -4   6   4    10034.36     9252.15    134.68 o 
  -2   6   4       35.60       20.93     17.66 o 
   0   6   4    16206.09    16223.22    206.07 o 
   2   6   4      936.07     1060.08     49.56 o 
   4   6   4      841.94      997.72     36.20 o 
   6   6   4     1012.82     1002.19     26.04 o 
   8   6   4    14191.67    14121.92    166.68 o 
  10   6   4       50.60       55.75     19.16 o 
  12   6   4      332.38      347.79     22.32 o 
  14   6   4     1422.66     1324.52     38.08 o 
  16   6   4     3440.81     3535.28     66.97 o 
  18   6   4        0.96        5.49     27.52 o 
  20   6   4      837.34      902.60     36.35 o 
  22   6   4      302.87      284.01     31.46 o 
  24   6   4      566.66      597.03     56.12 o 
  26   6   4      265.84      327.51     32.15 o 
  28   6   4      122.56      203.70     30.84 o 
  30   6   4      143.24       44.35     41.07 o 
  32   6   4        7.15       -9.51     48.08 o 
  34   6   4       37.77      123.00     61.04 o 
 -37   7   4      137.65      100.57     67.03 o 
 -35   7   4       93.00       75.13     65.73 o 
 -33   7   4       87.75       55.76     49.64 o 
 -31   7   4       99.08       76.96     49.57 o 
 -29   7   4       10.33       -2.61     46.00 o 
 -27   7   4      101.14      113.82     45.42 o 
 -25   7   4     1986.62     2074.48    124.53 o 
 -23   7   4     2982.32     2905.71     66.81 o 
 -21   7   4      987.98      972.13     39.35 o 
 -19   7   4       45.32       79.64     30.31 o 
 -17   7   4     3460.42     3593.81     75.73 o 
 -15   7   4     7710.11     7664.30    167.96 o 
 -13   7   4     2811.32     2467.05     61.49 o 
 -11   7   4     1554.05     1647.34     59.49 o 
  -9   7   4       31.18       25.70     22.72 o 
  -7   7   4      327.51      369.38     25.71 o 
  -5   7   4     2199.47     2060.83     50.24 o 
  -3   7   4     9783.00     9583.22    138.42 o 
  -1   7   4     7269.66     7132.76    107.68 o 
   1   7   4      971.70     1009.04     34.53 o 
   3   7   4      128.75      181.78     25.30 o 
   5   7   4     3176.34     2760.38     55.79 o 
   7   7   4     4520.81     4432.87     64.16 o 
   9   7   4     2090.85     2202.59     43.68 o 
  11   7   4      884.02      931.02     29.06 o 
  13   7   4       10.97       21.91     27.32 o 
  15   7   4       37.74       36.68     28.41 o 
  17   7   4      299.86      387.73     45.82 o 
  19   7   4     1394.05     1347.51     52.72 o 
  21   7   4      225.28      234.48     49.26 o 
  23   7   4       26.86       58.17     32.05 o 
  25   7   4        7.99       -0.60     34.37 o 
  27   7   4       15.54       13.61     41.66 o 
  29   7   4       75.76      103.40     51.17 o 
  31   7   4      137.14       52.82    113.29 o 
 -36   8   4      302.42      390.18    116.12 o 
 -34   8   4       11.40       88.38     69.06 o 
 -32   8   4      341.54      332.54     73.44 o 
 -30   8   4       30.92      -19.43     49.59 o 
 -28   8   4      198.02      177.09     49.88 o 
 -26   8   4      230.01      241.95     49.00 o 
 -24   8   4     1102.71     1095.21     76.96 o 
 -22   8   4        5.88      -33.32     33.32 o 
 -20   8   4        7.87       62.83     38.13 o 
 -18   8   4     3218.83     3128.19     73.53 o 
 -16   8   4     1809.06     2002.40     60.34 o 
 -14   8   4        3.78       50.66     43.12 o 
 -12   8   4        3.66       20.91     30.63 o 
 -10   8   4     4721.67     4646.29     81.55 o 
  -8   8   4     2367.77     2394.41     84.15 o 
  -6   8   4      376.26      414.12     32.65 o 
  -4   8   4       77.29      100.76     22.76 o 
  -2   8   4     5211.07     5012.72     90.08 o 
   0   8   4     3962.57     3699.72     73.53 o 
   2   8   4      643.08      609.93     32.07 o 
   4   8   4       45.82       72.89     31.09 o 
   6   8   4     2848.07     2715.56     71.99 o 
   8   8   4      774.83      818.08     34.49 o 
  10   8   4     1819.57     1729.29     46.66 o 
  12   8   4       91.92      188.27     30.18 o 
  14   8   4      951.64      855.94     41.32 o 
  16   8   4      150.02      154.46     41.32 o 
  18   8   4     1858.13     2040.65     55.64 o 
  20   8   4      107.56       91.74     34.71 o 
  22   8   4      143.61       94.20     33.30 o 
  24   8   4       12.96        0.27     32.06 o 
  26   8   4      292.75      319.08     46.18 o 
  28   8   4       26.58      -21.25     44.21 o 
  30   8   4       28.80       87.45     80.24 o 
 -33   9   4        2.25      -86.97     99.30 o 
 -31   9   4      438.39      452.19     75.05 o 
 -29   9   4       35.79       74.81     81.09 o 
 -27   9   4       21.49       31.43     51.08 o 
 -25   9   4        7.61      -25.64     36.09 o 
 -23   9   4      807.99      795.20     44.39 o 
 -21   9   4      371.58      479.89     52.86 o 
 -19   9   4      352.74      440.32     41.13 o 
 -17   9   4      114.60      189.19     37.93 o 
 -15   9   4     1456.88     1459.22     56.84 o 
 -13   9   4      490.65      523.06     43.68 o 
 -11   9   4     1170.09     1070.46     43.63 o 
  -9   9   4      155.74      117.73     33.55 o 
  -7   9   4      545.10      547.39     40.58 o 
  -5   9   4     1034.19     1210.41     50.13 o 
  -3   9   4     1847.18     1690.31     72.02 o 
  -1   9   4       12.78        9.07     27.82 o 
   1   9   4      261.49      330.97     31.32 o 
   3   9   4     2038.59     1960.45     57.11 o 
   5   9   4      722.47      763.25     42.46 o 
   7   9   4        5.64      -23.32     30.48 o 
   9   9   4        0.06        9.32     36.76 o 
  11   9   4      739.79      765.19     41.67 o 
  13   9   4      889.33      939.23     48.23 o 
  15   9   4      103.32      118.26     36.31 o 
  17   9   4        2.58       -3.14     35.87 o 
  19   9   4      429.73      428.52     40.73 o 
  21   9   4      312.22      359.10     38.20 o 
  23   9   4       11.60       -0.80     33.94 o 
  25   9   4        9.74       47.45     48.87 o 
  27   9   4       49.03      128.29     60.40 o 
 -30  10   4       52.74       -0.64     99.63 o 
 -28  10   4        3.34      -18.86     94.57 o 
 -26  10   4      230.14      227.14     49.74 o 
 -24  10   4       16.84       41.13     44.61 o 
 -22  10   4      258.10      166.93     46.04 o 
 -20  10   4       58.57       37.91     44.44 o 
 -18  10   4        1.23      -43.51     43.51 o 
 -16  10   4        1.81        0.45     43.81 o 
 -14  10   4     1555.57     1579.68     81.28 o 
 -12  10   4      613.34      538.83     40.81 o 
 -10  10   4      349.40      315.00     42.93 o 
  -8  10   4      338.57      328.01     41.78 o 
  -6  10   4      869.56      855.80     48.32 o 
  -4  10   4      600.55      570.87     44.69 o 
  -2  10   4      822.73      766.13     37.01 o 
   0  10   4     1063.69     1150.54     45.77 o 
   2  10   4        5.85      -12.08     31.36 o 
   4  10   4       58.65       61.48     45.77 o 
   6  10   4      177.86      143.78     39.70 o 
   8  10   4     1396.85     1192.05     64.67 o 
  10  10   4      145.32      146.30     49.20 o 
  12  10   4       85.75       95.72     42.19 o 
  14  10   4       71.80       66.05     38.38 o 
  16  10   4       23.13       -1.07     37.80 o 
  18  10   4       20.74       53.58     62.65 o 
  20  10   4      168.30      184.24     38.21 o 
  22  10   4      115.47       92.94     38.03 o 
  24  10   4        9.24       28.78     59.83 o 
 -25  11   4      250.06      266.17     55.64 o 
 -23  11   4       58.17       94.94     56.75 o 
 -21  11   4      801.39      679.83     63.96 o 
 -19  11   4       14.22       34.02     47.96 o 
 -17  11   4       48.89       25.44     46.76 o 
 -15  11   4      180.96      198.22     48.39 o 
 -13  11   4     1453.51     1496.16     55.25 o 
 -11  11   4      312.99      296.96     45.32 o 
  -9  11   4       20.70      -41.65     41.65 o 
  -7  11   4      361.18      439.30     55.20 o 
  -5  11   4     1441.13     1490.55     59.83 o 
  -3  11   4      820.85      940.16     37.97 o 
  -1  11   4        9.60       -1.91     32.33 o 
   1  11   4      307.35      307.93     36.28 o 
   3  11   4      975.66     1015.72     50.39 o 
   5  11   4      675.89      720.92     47.35 o 
   7  11   4      551.63      465.90     54.41 o 
   9  11   4      460.74      422.19    101.84 o 
  11  11   4      897.72      879.91    139.65 o 
  13  11   4      102.13      134.19     45.46 o 
  15  11   4      347.65      338.31     46.66 o 
  17  11   4       92.90       59.64     39.91 o 
  19  11   4      230.91      292.75     44.34 o 
  21  11   4       67.56       -7.13     83.89 o 
 -20  12   4      239.14      258.50    109.19 o 
 -18  12   4        5.60        6.18     58.46 o 
 -16  12   4      266.75      265.64     61.50 o 
 -14  12   4       79.08      120.99     47.43 o 
 -12  12   4      142.25       96.36     47.03 o 
 -10  12   4       34.15       13.63     45.81 o 
  -8  12   4      521.43      485.75     49.57 o 
  -6  12   4       60.90       77.48     44.34 o 
  -4  12   4       80.66       87.50     75.22 o 
  -2  12   4       84.25      157.63     44.97 o 
   0  12   4      140.61      126.99     39.37 o 
   2  12   4       69.71       61.93     40.80 o 
   4  12   4       18.79      -27.28     49.60 o 
   6  12   4      219.00      186.10     52.91 o 
   8  12   4       25.86       67.28     50.60 o 
  10  12   4      112.47      157.30     53.11 o 
  12  12   4        0.87      -33.11     64.91 o 
  14  12   4      122.39      110.76     53.03 o 
  16  12   4       59.89       78.22     51.43 o 
 -13  13   4       43.08       38.12     69.25 o 
 -11  13   4      157.52      207.52     49.63 o 
  -9  13   4        0.62       41.87     47.71 o 
  -7  13   4       22.17      -21.97     47.97 o 
  -5  13   4      222.58      279.17     52.37 o 
  -3  13   4      232.42      147.33     56.17 o 
  -1  13   4       15.26      -56.35     56.35 o 
   1  13   4        1.55        2.44     39.69 o 
   3  13   4      264.79      259.72     75.81 o 
   5  13   4       50.34       39.37     69.10 o 
   7  13   4        5.10      -30.36     51.80 o 
   9  13   4        4.26       -5.38     52.53 o 
 -43   1   5       23.15       21.66     83.25 o 
 -41   1   5       11.50       97.44     77.52 o 
 -39   1   5      169.03      147.31     36.71 o 
 -37   1   5      748.45      653.63     40.42 o 
 -35   1   5      109.59      114.50     32.88 o 
 -33   1   5      290.28      345.06     33.57 o 
 -31   1   5      639.97      557.01     33.55 o 
 -29   1   5     3147.24     3003.70     88.02 o 
 -27   1   5      946.79     1095.12     38.17 o 
 -25   1   5      841.09      839.15     30.42 o 
 -23   1   5     1224.00     1082.02     56.26 o 
 -21   1   5     3555.76     3425.29     75.61 o 
 -19   1   5    14562.76    14803.88    261.61 o 
 -17   1   5      788.01      899.83     32.55 o 
 -15   1   5     4891.84     4487.00     86.02 o 
 -13   1   5     4532.08     4983.68     92.83 o 
 -11   1   5    34994.52    37559.41    644.77 o 
  -9   1   5      419.64      556.31     76.00 o 
  -7   1   5      733.19      847.55     39.55 o 
  -5   1   5    25117.66    25625.53    543.00 o 
  -3   1   5    23356.72    23051.55    345.68 o 
  -1   1   5     1432.68     1614.77     36.19 o 
   1   1   5     3053.31     2734.02     56.38 o 
   3   1   5    37992.36    39906.47    537.37 o 
   5   1   5     6085.52     5722.28     74.84 o 
   7   1   5     5842.56     5740.85     70.03 o 
   9   1   5     1582.70     1620.42     29.32 o 
  11   1   5     7175.40     7056.83     87.15 o 
  13   1   5     1888.46     1843.59     28.74 o 
  15   1   5     8226.72     8184.70     93.69 o 
  17   1   5      177.26      208.04     17.40 o 
  19   1   5      260.33      219.52     19.11 o 
  21   1   5     1125.95     1189.08     28.84 o 
  23   1   5     2179.88     2295.82     46.02 o 
  25   1   5      198.01      214.40     28.87 o 
  27   1   5       10.58      -17.76     28.89 o 
  29   1   5      459.25      431.74     47.28 o 
  31   1   5      209.60      164.35     44.05 o 
  33   1   5      163.19      167.84     41.41 o 
  35   1   5       19.98       37.73     35.26 o 
  37   1   5       89.98      124.33     48.31 o 
 -42   2   5       35.00       81.53     55.65 o 
 -40   2   5      218.00      302.36     56.84 o 
 -38   2   5        6.56       17.89     35.95 o 
 -36   2   5        7.13      -21.42     33.75 o 
 -34   2   5      542.66      471.38     36.08 o 
 -32   2   5     1559.61     1501.58     51.24 o 
 -30   2   5       15.92       38.71     28.63 o 
 -28   2   5      152.44      217.10     28.02 o 
 -26   2   5     2415.42     2289.77     53.97 o 
 -24   2   5     2270.82     2252.80     51.19 o 
 -22   2   5     3659.03     3745.05     82.02 o 
 -20   2   5     1870.02     1925.59     53.06 o 
 -18   2   5     7904.64     7289.13    167.38 o 
 -16   2   5     5728.77     5777.93    135.28 o 
 -14   2   5    16045.53    16284.51    351.63 o 
 -12   2   5     1560.58     1802.57     55.39 o 
 -10   2   5     3650.34     3734.77     91.23 o 
  -6   2   5    22372.56    21352.46    374.62 o 
  -4   2   5     2290.58     2248.32     41.52 o 
  -2   2   5       55.38       79.72     14.82 o 
   0   2   5     9894.56     9652.45    174.39 o 
   2   2   5    13750.86    12989.85    198.93 o 
   4   2   5     3028.91     3122.66     45.39 o 
   6   2   5       32.76       75.02     11.13 o 
   8   2   5     3676.14     3260.64     45.20 o 
  10   2   5     3665.72     3217.16     43.42 o 
  12   2   5     2653.18     2701.65     37.74 o 
  14   2   5      525.45      634.00     25.32 o 
  16   2   5     1549.27     1528.79     32.58 o 
  18   2   5     2376.77     2543.99     44.21 o 
  20   2   5      479.30      507.86     23.79 o 
  22   2   5      279.00      329.04     25.68 o 
  24   2   5      160.37      140.51     27.17 o 
  26   2   5      550.74      553.24     32.95 o 
  28   2   5      162.32      158.55     40.28 o 
  30   2   5       45.91       86.74     39.07 o 
  32   2   5        1.42       15.33     40.63 o 
  34   2   5       43.41       66.29     36.87 o 
  36   2   5       78.96       80.84     56.23 o 
 -41   3   5       47.55       39.95     55.06 o 
 -39   3   5       41.83       32.17     52.63 o 
 -37   3   5      102.92       77.82     36.28 o 
 -35   3   5        2.36       17.03     49.37 o 
 -33   3   5        6.48      -30.75     32.00 o 
 -31   3   5      215.98      283.47     40.40 o 
 -29   3   5     1005.53     1045.39     41.03 o 
 -27   3   5       11.97       26.37     26.98 o 
 -25   3   5      347.82      365.46     35.94 o 
 -23   3   5      120.89      116.68     52.52 o 
 -21   3   5     1646.79     1601.95     66.48 o 
 -19   3   5        2.45       15.87     45.88 o 
 -17   3   5      837.77      397.40     14.64 o 
 -15   3   5       54.41       74.07     42.39 o 
 -13   3   5       43.88       -5.63     25.87 o 
 -11   3   5     5905.18     5898.98    138.09 o 
  -9   3   5      225.40      297.65     34.83 o 
  -7   3   5      316.71      363.51     19.34 o 
  -5   3   5      726.01      716.06     23.84 o 
  -1   3   5      296.14      328.57     15.04 o 
   1   3   5       42.04       55.09     13.22 o 
   3   3   5       49.71       56.33     12.75 o 
   5   3   5     1332.74     1399.99     61.61 o 
   7   3   5      119.13      127.26     13.45 o 
   9   3   5      666.37      651.84     18.71 o 
  11   3   5     4775.73     4838.71     60.48 o 
  13   3   5       22.07       54.74     17.14 o 
  15   3   5        3.76        0.27     19.86 o 
  17   3   5     1174.81     1190.16     34.78 o 
  19   3   5     1688.92     1763.21     52.57 o 
  21   3   5       43.49       87.01     23.85 o 
  23   3   5       13.36       51.05     25.14 o 
  25   3   5      592.49      581.99     30.63 o 
  27   3   5      126.84      152.21     34.92 o 
  29   3   5       10.88      -38.83     38.83 o 
  31   3   5       31.18       81.01     41.30 o 
  33   3   5       18.71      -16.06     36.49 o 
  35   3   5        0.40       20.00     60.17 o 
  37   3   5        0.09        0.91     55.91 o 
 -42   4   5      263.38      387.79     65.28 o 
 -40   4   5      104.22      128.06     56.91 o 
 -38   4   5       50.24      107.16     54.86 o 
 -36   4   5        9.51       66.25     45.35 o 
 -34   4   5      531.85      422.18     44.23 o 
 -32   4   5      505.46      555.80     39.19 o 
 -30   4   5     2238.03     2250.87     61.36 o 
 -28   4   5       25.61       72.21     36.20 o 
 -26   4   5     1247.88     1110.47     47.19 o 
 -24   4   5     3004.11     2783.21     71.47 o 
 -22   4   5     7504.42     7569.47    196.25 o 
 -20   4   5     1018.78      878.05     45.11 o 
 -18   4   5       19.22       52.22     25.15 o 
 -16   4   5    15874.59    15679.57    281.50 o 
 -14   4   5    10609.70     9970.75    182.81 o 
 -12   4   5      118.28       93.92     18.62 o 
 -10   4   5     4210.10     4272.67     78.46 o 
  -8   4   5    57970.05    58996.84    882.99 o 
  -6   4   5     7857.46     7419.80    119.97 o 
  -4   4   5     2509.94     2483.55     60.36 o 
  -2   4   5      209.46      304.57     20.26 o 
   0   4   5    28966.98    28482.87    383.38 o 
   2   4   5     2254.26     2056.36     40.97 o 
   4   4   5    27212.38    26308.44    356.13 o 
   6   4   5     4020.30     4084.12     53.04 o 
   8   4   5     3381.30     3317.01     43.74 o 
  10   4   5     1647.97     1670.92     35.35 o 
  12   4   5    17165.55    16810.31    195.83 o 
  14   4   5     2991.09     2839.13     47.06 o 
  16   4   5        9.38       -8.32     21.72 o 
  18   4   5      704.67      729.64     31.69 o 
  20   4   5     2238.96     2362.06     63.00 o 
  22   4   5       61.24      127.91     29.31 o 
  24   4   5        0.43       -7.61     27.00 o 
  26   4   5      637.75      697.77     32.84 o 
  28   4   5       93.12      164.15     41.12 o 
  30   4   5      159.02      236.93     43.57 o 
  32   4   5       15.64      -36.61     36.61 o 
  34   4   5       83.21       39.37     65.66 o 
  36   4   5        7.35       94.18     62.83 o 
 -39   5   5        0.10      -11.19     59.72 o 
 -37   5   5      133.59       71.23     74.28 o 
 -35   5   5      112.84      117.32     39.29 o 
 -33   5   5      178.07      122.78     38.09 o 
 -31   5   5       50.82       73.01     42.10 o 
 -29   5   5     2322.78     2325.93     73.88 o 
 -27   5   5      102.14       40.76     37.70 o 
 -25   5   5        2.17       52.68     35.21 o 
 -23   5   5       80.52       42.52     33.56 o 
 -21   5   5     5292.93     5046.35    107.64 o 
 -19   5   5        6.99       -5.26     27.82 o 
 -17   5   5     1406.15     1653.99     54.18 o 
 -15   5   5     1147.51     1068.55     34.58 o 
 -13   5   5     1565.23     1487.71     41.12 o 
 -11   5   5     1538.26     1384.84     40.80 o 
  -9   5   5     7256.44     6867.28    166.06 o 
  -5   5   5      526.75      559.93     30.25 o 
  -3   5   5     3961.39     4097.51     68.41 o 
  -1   5   5     2229.73     2353.25     45.51 o 
   1   5   5     1187.50     1076.62     32.44 o 
   3   5   5       53.60       78.02     20.40 o 
   5   5   5     7449.60     7104.35     90.31 o 
   7   5   5      524.92      576.32     28.34 o 
   9   5   5       10.23        4.49     17.93 o 
  11   5   5       50.94       45.66     19.07 o 
  13   5   5     3260.84     3070.62     54.49 o 
  15   5   5       44.96       58.06     23.51 o 
  17   5   5      296.67      385.61     27.33 o 
  19   5   5      240.82      199.43     29.18 o 
  21   5   5      116.99      178.82     30.10 o 
  23   5   5      115.92      124.04     31.72 o 
  25   5   5      764.09      796.65     38.04 o 
  27   5   5      214.30      189.01     37.04 o 
  29   5   5       14.93       67.01     42.73 o 
  31   5   5       55.74       76.31     37.09 o 
  33   5   5       75.43      129.43     70.69 o 
  35   5   5        6.06        7.58     66.43 o 
 -38   6   5        0.82       72.80     61.07 o 
 -36   6   5       93.16      156.82     61.21 o 
 -34   6   5      174.60      143.35     41.71 o 
 -32   6   5      348.70      383.31     57.31 o 
 -30   6   5       60.07       85.87     43.77 o 
 -28   6   5     1407.19     1310.08     68.33 o 
 -26   6   5     1283.18     1212.48     77.10 o 
 -24   6   5      156.24      124.90     38.53 o 
 -22   6   5      591.37      565.84     41.18 o 
 -20   6   5     2226.66     1996.44    144.57 o 
 -18   6   5     2910.11     2939.72     62.38 o 
 -16   6   5        4.65      -11.86     24.28 o 
 -14   6   5     6659.10     6294.41    107.53 o 
 -12   6   5       12.86        8.01     23.51 o 
 -10   6   5      577.86      617.26     29.72 o 
  -8   6   5       34.98       24.53     20.09 o 
  -6   6   5     9105.30     9170.00    133.86 o 
  -4   6   5       29.06       56.07     21.28 o 
  -2   6   5      680.49      713.37     25.29 o 
   0   6   5     2048.90     2021.62     44.91 o 
   2   6   5     2215.34     2254.18     48.13 o 
   4   6   5        3.98        5.98     22.92 o 
   6   6   5     1605.60     1666.38     43.59 o 
   8   6   5     1907.43     1896.75     40.37 o 
  10   6   5       38.89       16.65     20.33 o 
  12   6   5      311.12      326.49     23.55 o 
  14   6   5      770.32      773.28     32.43 o 
  16   6   5      563.76      497.35     40.68 o 
  18   6   5       11.40       30.96     29.19 o 
  20   6   5      276.44      315.76     46.56 o 
  22   6   5       24.31       12.23     31.80 o 
  24   6   5       95.08       62.72     33.02 o 
  26   6   5        3.57       66.07     39.49 o 
  28   6   5       46.14      106.03     38.05 o 
  30   6   5       16.85       32.87     74.66 o 
  32   6   5        0.45       29.68     72.83 o 
 -37   7   5       68.75      157.22     65.75 o 
 -35   7   5       90.18       50.37     63.21 o 
 -33   7   5      252.13      248.54    116.25 o 
 -31   7   5     1297.82     1108.20     58.87 o 
 -29   7   5       88.02       84.41     46.25 o 
 -27   7   5     1139.25     1246.20     85.18 o 
 -25   7   5      418.33      463.68     46.68 o 
 -23   7   5     1602.29     1575.06     90.88 o 
 -21   7   5      455.45      400.77     31.42 o 
 -19   7   5     7784.12     7763.26    131.47 o 
 -17   7   5        1.09       49.53     28.24 o 
 -15   7   5      318.96      255.33     30.18 o 
 -13   7   5     3018.77     2862.18     67.14 o 
 -11   7   5    11101.26    11157.02    180.73 o 
  -9   7   5      348.26      301.07     29.58 o 
  -7   7   5     1718.89     1983.02     50.05 o 
  -5   7   5     9752.61     9432.15    155.56 o 
  -3   7   5     4905.43     4540.19     87.28 o 
  -1   7   5      456.16      556.32     26.37 o 
   1   7   5     1973.25     2134.41     52.97 o 
   3   7   5    10658.32    10515.62    168.28 o 
   5   7   5      493.01      512.22     31.30 o 
   7   7   5     4359.32     4757.43     79.81 o 
   9   7   5       22.70       35.96     23.51 o 
  11   7   5     1396.55     1311.21     37.00 o 
  13   7   5      365.12      293.23     30.31 o 
  15   7   5     4934.38     4915.56     93.61 o 
  17   7   5      102.68       87.76     48.13 o 
  19   7   5       11.17       38.26     33.95 o 
  21   7   5      801.96      751.57     41.77 o 
  23   7   5      943.73      957.43     55.86 o 
  25   7   5        2.58       -8.71     39.57 o 
  27   7   5      144.58      186.46     39.79 o 
  29   7   5      312.56      380.67     60.52 o 
  31   7   5       76.70       36.82     76.91 o 
 -34   8   5        0.34      -26.95     66.15 o 
 -32   8   5      186.51      319.51    105.32 o 
 -30   8   5       31.29       54.31     49.82 o 
 -28   8   5       31.25        4.81     48.58 o 
 -26   8   5      524.25      558.70     67.18 o 
 -24   8   5        6.88      -44.06     44.06 o 
 -22   8   5        5.50        5.77     31.72 o 
 -20   8   5      990.66     1005.61     43.75 o 
 -18   8   5     4258.28     4276.09     87.06 o 
 -16   8   5      150.39      150.60     33.32 o 
 -14   8   5       46.79       98.11     32.54 o 
 -12   8   5      542.41      614.70     36.71 o 
 -10   8   5     3197.65     3303.53     75.47 o 
  -8   8   5      198.71      241.48     29.22 o 
  -6   8   5     2907.55     2967.90     70.52 o 
  -4   8   5      598.31      597.90     39.04 o 
  -2   8   5       85.70      116.91     24.29 o 
   0   8   5       25.17       75.35     26.86 o 
   2   8   5     6832.41     6625.14    114.03 o 
   4   8   5     1798.73     1659.13     51.84 o 
   6   8   5      616.62      580.59     48.07 o 
   8   8   5      278.35      285.09     32.92 o 
  10   8   5     2002.05     1987.02     58.89 o 
  12   8   5      311.17      336.91     32.56 o 
  14   8   5     1058.31     1098.79     45.07 o 
  16   8   5      977.71     1064.07     44.90 o 
  18   8   5       68.20      131.34     37.03 o 
  20   8   5        1.81       43.91     36.87 o 
  22   8   5      170.99      227.33     38.45 o 
  24   8   5      191.26      176.96     42.42 o 
  26   8   5        1.50       32.74     47.29 o 
  28   8   5       48.01       39.94     59.80 o 
 -33   9   5        6.09        2.45     69.71 o 
 -31   9   5      148.16      102.29     69.44 o 
 -29   9   5     1019.20      994.82     78.72 o 
 -27   9   5        0.53      -17.24     50.80 o 
 -25   9   5      245.91      232.40     51.03 o 
 -23   9   5        0.02       -1.05     35.11 o 
 -21   9   5     1016.36     1061.37     63.64 o 
 -19   9   5        6.08      -14.78     36.38 o 
 -17   9   5     1821.39     1990.87     64.19 o 
 -15   9   5      858.60      894.71     44.02 o 
 -13   9   5      300.05      320.79     41.44 o 
 -11   9   5      869.38      823.94     47.92 o 
  -9   9   5     1617.62     1674.90     58.36 o 
  -7   9   5     1367.82     1378.22     56.74 o 
  -5   9   5       54.14       14.90     35.49 o 
  -3   9   5     3002.64     2968.53     80.63 o 
  -1   9   5      748.97      881.09     43.33 o 
   1   9   5      223.27      210.13     32.84 o 
   3   9   5      336.67      258.61     32.39 o 
   5   9   5     1733.45     1764.61     56.54 o 
   7   9   5      251.23      239.25     34.42 o 
   9   9   5      152.08      170.14     39.77 o 
  11   9   5      278.56      217.44     37.01 o 
  13   9   5      508.62      467.80     40.39 o 
  15   9   5       88.45       50.14     37.46 o 
  17   9   5      341.17      396.45     41.10 o 
  19   9   5       28.38       -9.10     37.83 o 
  21   9   5      173.19      203.00     39.73 o 
  23   9   5       70.86       38.37     41.73 o 
  25   9   5       89.48       94.43     39.16 o 
  27   9   5        6.47      -11.35     64.30 o 
 -30  10   5      254.59      316.35     98.95 o 
 -28  10   5      251.72      288.86     97.83 o 
 -26  10   5        9.33       46.85     89.67 o 
 -24  10   5      556.38      593.04     53.22 o 
 -22  10   5      725.02      724.73     49.50 o 
 -20  10   5      207.93      166.90     44.22 o 
 -18  10   5        3.62       33.00     43.42 o 
 -16  10   5     2505.25     2651.91    138.11 o 
 -14  10   5      521.02      479.47     47.04 o 
 -12  10   5       91.85       75.99     43.01 o 
 -10  10   5       14.87      -39.22     39.97 o 
  -8  10   5     3165.84     3274.61    122.15 o 
  -6  10   5       39.55       14.58     40.11 o 
  -4  10   5     2389.52     2487.23     82.41 o 
  -2  10   5      447.45      371.52     43.45 o 
   0  10   5     1522.14     1604.52     52.62 o 
   2  10   5       77.94       47.19     35.78 o 
   4  10   5     1979.31     2006.98     80.25 o 
   6  10   5      787.98      696.07     67.53 o 
   8  10   5        8.97       -6.37     46.39 o 
  10  10   5      673.87      700.34     72.96 o 
  12  10   5      360.04      381.97     55.10 o 
  14  10   5       78.39       63.95     43.42 o 
  16  10   5       89.67      169.71     40.28 o 
  18  10   5     1137.23     1229.97     73.10 o 
  20  10   5       15.19       46.08     51.79 o 
  22  10   5        0.09       18.71     42.19 o 
  24  10   5       10.41       78.91     61.39 o 
 -25  11   5       17.85        0.63     48.00 o 
 -23  11   5       19.28        2.67     51.87 o 
 -21  11   5      171.96      254.54     55.77 o 
 -19  11   5      257.42      253.50     57.09 o 
 -17  11   5      121.45      140.31     47.66 o 
 -15  11   5      283.06      311.25     49.86 o 
 -13  11   5       34.72       88.23     54.97 o 
 -11  11   5      567.21      583.47     50.13 o 
  -9  11   5      668.87      793.60     51.90 o 
  -7  11   5      822.97      848.21     52.00 o 
  -5  11   5       89.29      112.53     43.65 o 
  -3  11   5        7.33      -10.32     42.18 o 
  -1  11   5      275.85      283.42     44.65 o 
   1  11   5      432.47      532.66     49.52 o 
   3  11   5      284.52      349.32     46.20 o 
   5  11   5      635.65      734.15     52.93 o 
   7  11   5      207.81      254.88     43.87 o 
   9  11   5       15.24       82.95     52.27 o 
  11  11   5      486.32      476.28     57.30 o 
  13  11   5      425.74      491.07     64.35 o 
  15  11   5       86.03       28.08     45.26 o 
  17  11   5       47.36       74.47     46.14 o 
  19  11   5        2.20       -9.00     44.49 o 
 -20  12   5      140.55      164.98     59.65 o 
 -18  12   5      274.85      296.11     60.54 o 
 -16  12   5        0.47       -9.80     57.98 o 
 -14  12   5      744.14      717.78     67.67 o 
 -12  12   5       44.99       86.76     46.79 o 
 -10  12   5      229.65      336.23     49.00 o 
  -8  12   5       11.88       43.81     46.18 o 
  -6  12   5      988.01      970.68     60.14 o 
  -4  12   5        1.54      -49.11     49.11 o 
  -2  12   5        9.56       14.39     44.48 o 
   0  12   5       50.58       22.67     63.74 o 
   2  12   5      421.92      453.55     43.18 o 
   4  12   5       10.76      -35.11     41.52 o 
   6  12   5      132.98      113.81     43.78 o 
   8  12   5      140.20      124.50     77.76 o 
  10  12   5      345.31      412.83     56.70 o 
  12  12   5        0.45       62.19     54.75 o 
  14  12   5       41.27       49.81     70.90 o 
 -11  13   5      174.52      183.56     50.40 o 
  -9  13   5        4.64       26.28     47.99 o 
  -7  13   5       24.63       44.11     55.86 o 
  -5  13   5      567.60      560.06     52.94 o 
  -3  13   5       10.97       80.51     57.03 o 
  -1  13   5      102.35       17.91     56.36 o 
   1  13   5        4.83       43.21     69.45 o 
   3  13   5      110.63       70.20     58.07 o 
   5  13   5       12.46        7.00     42.41 o 
 -42   0   6       18.10       19.19     71.99 o 
 -40   0   6      654.35      684.10     81.15 o 
 -38   0   6      533.19      390.89     54.01 o 
 -36   0   6       41.92       66.93     45.90 o 
 -34   0   6       27.41       23.80     42.63 o 
 -32   0   6     2269.01     2297.03    129.21 o 
 -30   0   6      864.00      854.45     49.29 o 
 -28   0   6     1278.16     1587.70     65.62 o 
 -26   0   6      779.35      810.85     42.89 o 
 -24   0   6     2939.42     2818.10     89.96 o 
 -22   0   6     2121.43     2115.30     72.12 o 
 -20   0   6    20478.94    20523.04    616.17 o 
 -18   0   6     1374.42     1401.53     78.29 o 
 -16   0   6     7966.28     7538.91    237.73 o 
 -14   0   6     2938.86     3034.23    109.75 o 
 -12   0   6    17512.89    18292.34    543.33 o 
 -10   0   6     1273.07     1714.36     69.42 o 
  -8   0   6     1658.43     1854.74     53.76 o 
  -6   0   6     4668.14     3599.07     83.67 o 
  -4   0   6    14483.81     8037.74    255.21 o 
  -2   0   6    11431.48    14002.14    437.76 o 
   0   0   6    15783.37    16951.82    299.47 o 
   2   0   6    26733.19    26906.18    574.22 o 
   4   0   6     6312.45     5394.79    125.50 o 
   6   0   6     3508.14     3749.59     64.21 o 
   8   0   6     3702.32     3706.80     65.01 o 
  10   0   6    17795.72    17079.41    259.22 o 
  12   0   6      234.71      219.16     21.08 o 
  14   0   6     7710.15     7400.30    121.13 o 
  16   0   6       58.60       54.00     26.52 o 
  18   0   6     6121.12     5727.02    159.61 o 
  20   0   6       28.79       40.37     40.07 o 
  22   0   6     3051.72     3446.01    127.53 o 
  24   0   6       72.47        6.18     43.83 o 
  26   0   6      271.14      251.97     69.29 o 
  28   0   6       90.18      153.54     68.42 o 
  30   0   6      374.13      354.51     69.22 o 
  32   0   6        1.15       26.78     64.24 o 
  34   0   6       16.30       68.41     62.40 o 
  36   0   6      133.89       92.98     55.90 o 
 -43   1   6       15.19       -2.25     51.68 o 
 -41   1   6      400.21      405.00     55.73 o 
 -39   1   6      187.80      179.33     35.96 o 
 -37   1   6      100.20       84.05     33.92 o 
 -35   1   6       38.45       62.29     37.82 o 
 -33   1   6     2793.29     2679.91     65.84 o 
 -31   1   6     2568.68     2334.47     57.65 o 
 -29   1   6      450.67      518.83     30.51 o 
 -27   1   6      141.41      162.79     24.96 o 
 -25   1   6     3827.28     3639.16     81.19 o 
 -23   1   6     3322.16     3284.35     74.13 o 
 -21   1   6     5188.20     5051.47     99.99 o 
 -19   1   6    14765.28    14527.29    256.82 o 
 -17   1   6       15.27       48.12     18.70 o 
 -15   1   6     1510.79     1360.18     46.31 o 
 -13   1   6     1445.71     1466.11     43.90 o 
 -11   1   6    32067.35    33629.29    578.15 o 
  -9   1   6    17689.28    18738.92    324.73 o 
  -7   1   6    10134.48     9814.13    150.43 o 
  -5   1   6       21.05       80.18     16.42 o 
  -3   1   6    17994.70    18172.24    476.50 o 
  -1   1   6     2520.76     2349.84     42.69 o 
   1   1   6    40834.68    42252.55    737.25 o 
   3   1   6     4581.05     4068.42     77.21 o 
   5   1   6     1505.62     1740.60     27.87 o 
   7   1   6     1832.32     2013.48     29.95 o 
   9   1   6     9317.00     8846.91     98.42 o 
  11   1   6     2341.44     2406.49     40.50 o 
  13   1   6     2025.58     1887.66     31.76 o 
  15   1   6     4349.34     4571.21     62.25 o 
  17   1   6      546.88      505.51     23.37 o 
  19   1   6      117.32      120.94     33.77 o 
  21   1   6      367.03      396.17     42.26 o 
  23   1   6     1315.65     1324.52     45.87 o 
  25   1   6      156.92      237.39     39.02 o 
  27   1   6      117.70      116.65     48.37 o 
  29   1   6       13.35      102.34     48.95 o 
  31   1   6      130.29      123.60     50.40 o 
  33   1   6       32.87        5.96     43.93 o 
  35   1   6      121.55      218.51     42.61 o 
 -42   2   6      216.98      228.92     94.36 o 
 -40   2   6       31.49       18.92     49.91 o 
 -38   2   6      156.16      133.90     36.27 o 
 -36   2   6      264.98      245.09     36.24 o 
 -34   2   6      662.36      727.81     38.12 o 
 -32   2   6      189.83      215.26     31.69 o 
 -30   2   6     4757.93     4794.07    117.93 o 
 -28   2   6       49.33       38.80     26.11 o 
 -26   2   6      294.66      276.96     32.79 o 
 -24   2   6      572.03      519.91     34.36 o 
 -22   2   6    15239.39    15149.07    270.29 o 
 -20   2   6     5356.43     5117.53    102.05 o 
 -18   2   6     5794.30     5862.92    112.65 o 
 -16   2   6      305.52      252.46     35.74 o 
 -14   2   6    11080.63    10641.97    235.07 o 
 -12   2   6     2269.76     2371.71     83.23 o 
 -10   2   6    32654.17    31777.38    725.28 o 
  -8   2   6    25063.79    25067.00    532.90 o 
  -6   2   6      189.50      172.46     17.04 o 
  -4   2   6     3312.11     3457.62     59.61 o 
  -2   2   6    17476.94    15966.37    643.99 o 
   0   2   6    19592.45    19057.87    336.48 o 
   2   2   6     6831.66     7467.42    118.89 o 
   4   2   6    23153.38    21822.19    295.14 o 
   6   2   6     2390.54     2205.24     33.50 o 
   8   2   6       90.75       79.92     14.61 o 
  10   2   6     1025.38     1089.36     32.98 o 
  12   2   6    15436.54    14984.75    164.35 o 
  14   2   6      311.11      331.40     18.17 o 
  16   2   6     1946.32     2247.57     41.79 o 
  18   2   6      199.11      215.74     24.26 o 
  20   2   6     2378.13     2391.20     60.19 o 
  22   2   6      183.47      130.91     34.84 o 
  24   2   6     1165.71     1143.06     51.08 o 
  26   2   6      459.19      433.15     42.18 o 
  28   2   6      220.61      280.58    103.34 o 
  30   2   6        5.73      -46.08     46.08 o 
  32   2   6       29.86       90.62     46.14 o 
  34   2   6       71.27      115.79     42.64 o 
  36   2   6        1.88       67.40     61.27 o 
 -41   3   6       13.04      112.36     55.34 o 
 -39   3   6       19.14       72.36     51.45 o 
 -37   3   6      364.89      332.83     47.20 o 
 -35   3   6     1374.65     1265.54     48.08 o 
 -33   3   6        1.44       -9.81     31.82 o 
 -31   3   6      820.97      887.42     38.77 o 
 -29   3   6     3170.98     3167.17     75.91 o 
 -27   3   6     2312.61     2210.29     53.75 o 
 -25   3   6      544.21      620.50     38.29 o 
 -23   3   6     1493.67     1624.76     70.60 o 
 -21   3   6     6517.31     6303.20    152.43 o 
 -19   3   6     1288.48     1284.36    116.07 o 
 -17   3   6     8684.11     9124.39    290.91 o 
 -15   3   6     1623.78     1564.74     84.67 o 
 -13   3   6     5513.18     5605.25    187.17 o 
 -11   3   6      396.46      423.67     32.97 o 
  -9   3   6    31311.62    31306.65    548.86 o 
  -7   3   6     1783.62     1705.38     37.13 o 
  -5   3   6     2601.74     2652.18     50.76 o 
  -3   3   6     1064.77     1178.65     40.42 o 
  -1   3   6    29270.71    26118.18   1648.41 o 
   1   3   6      264.86      278.81     17.11 o 
   3   3   6     2072.67     1921.69     40.34 o 
   5   3   6     4569.35     4624.42     72.75 o 
   7   3   6    18879.51    18147.67    210.44 o 
   9   3   6      113.67      163.45     16.30 o 
  11   3   6     6352.25     6361.21     81.48 o 
  13   3   6     4776.75     4637.42     64.31 o 
  15   3   6     4635.13     4441.45     67.70 o 
  17   3   6     1128.13     1251.76     49.95 o 
  19   3   6     1608.89     1785.22     47.47 o 
  21   3   6     1138.56     1113.76     46.45 o 
  23   3   6      196.04      132.51     38.12 o 
  25   3   6     1729.95     2100.54     69.56 o 
  27   3   6       93.90      124.37     40.64 o 
  29   3   6      136.89       60.78     58.98 o 
  31   3   6        7.19        2.45     70.42 o 
  33   3   6      308.28      322.82     45.71 o 
  35   3   6        0.72       30.51     64.99 o 
 -40   4   6       12.30       67.44     55.18 o 
 -38   4   6       12.49      -11.10     52.42 o 
 -36   4   6        5.32      -11.08     36.60 o 
 -34   4   6      256.72      262.00     37.91 o 
 -32   4   6      222.86      204.63     35.39 o 
 -30   4   6      774.90      837.28     39.56 o 
 -28   4   6      212.68      195.74     30.75 o 
 -26   4   6       30.26       38.49     31.74 o 
 -24   4   6       76.62       57.58     29.47 o 
 -22   4   6     2440.28     2504.74     87.14 o 
 -20   4   6     1276.52     1280.05     67.59 o 
 -18   4   6     1986.98     1918.82     74.67 o 
 -16   4   6     1802.84     1837.76     51.99 o 
 -14   4   6     1441.94     1471.22     82.91 o 
 -12   4   6     2339.37     2325.52     57.58 o 
 -10   4   6     7392.52     7438.10    119.44 o 
  -8   4   6     5838.29     5891.71    111.90 o 
  -6   4   6        1.03       17.60     17.16 o 
  -4   4   6        0.13       -4.67      4.67 o 
  -2   4   6     1996.41     1923.88     46.22 o 
   0   4   6     3205.06     3010.43     45.92 o 
   2   4   6     2178.89     2113.75     53.76 o 
   4   4   6     5499.17     5227.87     92.25 o 
   6   4   6      229.12      228.80     19.41 o 
   8   4   6     1338.00     1352.00     31.03 o 
  10   4   6     2949.14     2834.24     49.36 o 
  12   4   6     4741.22     4793.31     70.94 o 
  14   4   6      467.32      494.23     25.21 o 
  16   4   6       76.82       92.63     25.70 o 
  18   4   6      241.52      231.66     28.04 o 
  20   4   6      801.10      802.11     53.45 o 
  22   4   6      134.12       91.86     37.94 o 
  24   4   6      153.30      214.23     41.19 o 
  26   4   6       33.41      117.31     41.17 o 
  28   4   6       38.82       26.64     40.72 o 
  30   4   6       13.71       84.84     47.11 o 
  32   4   6       80.87      136.46     43.41 o 
  34   4   6       21.25       -9.82     68.17 o 
 -39   5   6       39.31        7.13     57.65 o 
 -37   5   6      140.44       97.65     55.58 o 
 -35   5   6       49.00        7.89     37.79 o 
 -33   5   6     1472.81     1510.62     74.68 o 
 -31   5   6      861.18      888.41     54.91 o 
 -29   5   6       14.11       89.47     38.31 o 
 -27   5   6     2020.55     2021.18     66.71 o 
 -25   5   6     2845.93     2709.87     73.84 o 
 -23   5   6     2677.63     2599.21     78.98 o 
 -21   5   6     1800.71     1773.42     97.09 o 
 -19   5   6     9908.37     9822.66    184.57 o 
 -17   5   6      654.45      815.48     54.45 o 
 -15   5   6      207.71      262.76     38.45 o 
 -13   5   6     2463.44     2504.20     52.81 o 
 -11   5   6    16789.11    16823.75    259.14 o 
  -9   5   6      141.83       83.11     21.79 o 
  -7   5   6    16531.87    15913.90    391.29 o 
  -5   5   6      741.50      768.81     47.95 o 
  -3   5   6     7522.18     7320.52    122.27 o 
  -1   5   6      122.00      174.23     24.42 o 
   1   5   6    19525.77    19054.54    261.30 o 
   3   5   6     2235.54     2117.51     46.01 o 
   5   5   6      109.32      100.36     21.97 o 
   7   5   6     3172.96     2891.01     55.13 o 
   9   5   6     5014.03     4734.56     70.61 o 
  11   5   6       98.84       70.89     22.13 o 
  13   5   6       26.25       43.18     22.92 o 
  15   5   6     6290.75     5999.93     94.58 o 
  17   5   6      227.73      223.12     35.10 o 
  19   5   6      271.56      350.62     39.89 o 
  21   5   6       13.14       21.03     37.82 o 
  23   5   6     2147.24     2170.75     92.54 o 
  25   5   6       72.54      155.04     42.04 o 
  27   5   6      186.71      211.45     43.18 o 
  29   5   6        4.39       36.95     40.55 o 
  31   5   6      162.88      150.09     45.21 o 
  33   5   6       25.49       54.95     73.79 o 
 -38   6   6        5.96      -46.30     60.50 o 
 -36   6   6       48.99       58.39     58.97 o 
 -34   6   6       39.27       89.99     49.19 o 
 -32   6   6     1622.60     1560.96     63.96 o 
 -30   6   6       19.91       19.16     42.29 o 
 -28   6   6      929.05      831.89     49.53 o 
 -26   6   6      118.91       89.18     39.99 o 
 -24   6   6     1709.22     1663.44     61.09 o 
 -22   6   6       11.30      -18.71     34.51 o 
 -20   6   6     3178.56     3154.68    140.66 o 
 -18   6   6      961.81      947.20     43.20 o 
 -16   6   6       37.55       44.82     23.35 o 
 -14   6   6      799.62      886.52     39.75 o 
 -12   6   6     9113.91     9118.79    148.69 o 
 -10   6   6      736.87      935.70     36.31 o 
  -8   6   6      135.19       96.37     25.42 o 
  -6   6   6     8545.12     8215.36    137.16 o 
  -4   6   6     6918.02     6861.10    117.95 o 
  -2   6   6      532.42      476.83     30.82 o 
   0   6   6     1435.89     1293.32     36.89 o 
   2   6   6     8551.64     8631.18    126.92 o 
   4   6   6     2058.13     2118.18     53.42 o 
   6   6   6     1432.66     1405.10     45.63 o 
   8   6   6     1062.85     1053.67     44.39 o 
  10   6   6     4809.39     5079.16     76.42 o 
  12   6   6       70.95       78.01     24.71 o 
  14   6   6     3358.68     3435.20     77.46 o 
  16   6   6       32.17       28.96     29.15 o 
  18   6   6      625.20      680.19     44.46 o 
  20   6   6        2.94       26.51     39.39 o 
  22   6   6     1326.30     1444.69     59.89 o 
  24   6   6       22.31       72.10     41.92 o 
  26   6   6        3.16       42.25     42.30 o 
  28   6   6      107.31      116.21     42.10 o 
  30   6   6      112.73      137.35     56.40 o 
  32   6   6       66.54       89.08     57.40 o 
 -37   7   6        0.28      -31.83     64.51 o 
 -35   7   6       48.92       70.20    130.59 o 
 -33   7   6        1.08      119.84     89.93 o 
 -31   7   6       28.58       43.36     46.68 o 
 -29   7   6        6.03       -9.97     44.83 o 
 -27   7   6      410.10      486.67     48.27 o 
 -25   7   6      256.88      278.52     57.72 o 
 -23   7   6      138.33      117.78     41.03 o 
 -21   7   6       69.44       60.14     38.45 o 
 -19   7   6      738.61      686.77     33.59 o 
 -17   7   6      288.01      245.70     42.85 o 
 -15   7   6        0.83        0.17     27.99 o 
 -13   7   6      285.35      291.93     30.62 o 
 -11   7   6      153.20      128.17     28.85 o 
  -9   7   6      194.00      184.46     29.36 o 
  -7   7   6       99.18       91.69     29.34 o 
  -5   7   6      997.89      904.13     36.94 o 
  -3   7   6       14.42       -5.72     28.25 o 
  -1   7   6      715.58      699.29     35.26 o 
   1   7   6       12.99       29.58     25.26 o 
   3   7   6      871.74      765.89     39.77 o 
   5   7   6       24.35      -14.47     27.65 o 
   7   7   6      724.45      608.01     36.62 o 
   9   7   6        3.48        6.03     27.19 o 
  11   7   6      815.51      795.62     49.53 o 
  13   7   6       49.11      -16.44     29.66 o 
  15   7   6       72.43       63.56     31.36 o 
  17   7   6        0.16       -9.10     39.91 o 
  19   7   6      363.37      346.92     44.14 o 
  21   7   6      166.47      166.92     46.89 o 
  23   7   6        1.71      -22.09     42.41 o 
  25   7   6       44.43       51.31     43.41 o 
  27   7   6       10.76      -32.59     41.27 o 
  29   7   6        0.57        1.47     39.53 o 
 -34   8   6      233.60      277.99     68.84 o 
 -32   8   6        1.06       -4.31     63.78 o 
 -30   8   6      967.76      833.41     57.99 o 
 -28   8   6        2.09       17.66     47.71 o 
 -26   8   6       12.16       37.59     46.44 o 
 -24   8   6       17.66       44.73     45.06 o 
 -22   8   6     3209.74     3230.51    162.40 o 
 -20   8   6       37.79       38.35     30.55 o 
 -18   8   6      962.94      934.08     40.35 o 
 -16   8   6     1615.39     1693.95     54.44 o 
 -14   8   6     2056.97     2135.07     62.18 o 
 -12   8   6       56.11       61.84     32.06 o 
 -10   8   6     3639.46     3511.88     78.31 o 
  -8   8   6     1756.30     1607.57     67.35 o 
  -6   8   6       93.41       56.05     31.42 o 
  -4   8   6     2601.22     2485.77     72.68 o 
  -2   8   6     4298.80     3908.36     91.93 o 
   0   8   6      571.95      661.57     51.27 o 
   2   8   6        6.39       20.40     28.87 o 
   4   8   6     4269.24     4130.48     91.37 o 
   6   8   6      274.10      310.28     33.77 o 
   8   8   6       24.27       21.29     32.10 o 
  10   8   6      172.05      134.37     34.02 o 
  12   8   6     1851.12     1786.55     59.51 o 
  14   8   6       32.96       14.99     32.49 o 
  16   8   6      134.75      180.79     42.39 o 
  18   8   6      527.36      535.74     47.53 o 
  20   8   6      417.81      479.84     47.58 o 
  22   8   6        9.88       24.89     44.57 o 
  24   8   6       12.91      100.26     44.21 o 
  26   8   6       91.01       64.79     43.32 o 
  28   8   6       17.16       32.18     39.66 o 
 -31   9   6       53.23       64.16     68.65 o 
 -29   9   6      582.30      550.82    122.32 o 
 -27   9   6        3.11       -8.73     49.94 o 
 -25   9   6      141.95       78.84     49.87 o 
 -23   9   6      204.20      260.17     50.37 o 
 -21   9   6      971.98      903.79     51.44 o 
 -19   9   6       73.16       96.28     36.54 o 
 -17   9   6     1685.92     1621.55     82.05 o 
 -15   9   6       28.10       28.47     36.23 o 
 -13   9   6     1242.43     1236.42     92.15 o 
 -11   9   6       39.95       15.04     38.61 o 
  -9   9   6     2654.49     2441.09     92.81 o 
  -7   9   6       97.34      101.92     38.49 o 
  -5   9   6        8.06       45.42     37.44 o 
  -3   9   6      286.93      304.49     40.51 o 
  -1   9   6     3406.63     3349.52    107.42 o 
   1   9   6        1.37       19.75     29.02 o 
   3   9   6      260.11      249.52     33.08 o 
   5   9   6     1454.04     1443.81     80.62 o 
   7   9   6      936.29     1020.08     43.77 o 
   9   9   6       19.35       65.50     45.14 o 
  11   9   6      534.28      644.63     48.21 o 
  13   9   6      651.30      482.09     46.88 o 
  15   9   6       77.62       85.83     44.15 o 
  17   9   6      316.48      412.13     48.14 o 
  19   9   6       64.93       88.17     45.72 o 
  21   9   6      198.97      189.52     46.71 o 
  23   9   6        9.00       92.90     45.17 o 
  25   9   6      104.00      143.39     43.65 o 
 -28  10   6       96.65      191.83     92.27 o 
 -26  10   6       12.26       18.94     85.80 o 
 -24  10   6        1.79      -41.43     81.52 o 
 -22  10   6       27.77        0.70     37.02 o 
 -20  10   6        9.71        1.84     41.99 o 
 -18  10   6        7.79      -11.85     43.14 o 
 -16  10   6      152.57      169.10     43.59 o 
 -14  10   6      157.46      179.13     43.69 o 
 -12  10   6       64.89      109.76     44.35 o 
 -10  10   6      148.08       69.38     50.05 o 
  -8  10   6        7.25      -33.57     40.74 o 
  -6  10   6       22.95      -40.31     40.31 o 
  -4  10   6      143.78      221.29     42.85 o 
  -2  10   6       80.38      151.87     42.32 o 
   0  10   6        8.39      -12.84     44.75 o 
   2  10   6       33.84       46.27     37.07 o 
   4  10   6      158.72      207.75     35.53 o 
   6  10   6       38.46       43.90     35.50 o 
   8  10   6      173.52      191.36     50.78 o 
  10  10   6      102.90       -4.52     42.66 o 
  12  10   6      108.25       87.25     44.52 o 
  14  10   6       18.67      -53.39     53.39 o 
  16  10   6       65.11       75.17     74.67 o 
  18  10   6       19.96      -45.78     45.78 o 
  20  10   6       13.44        5.51     46.01 o 
  22  10   6       14.67       96.83     45.97 o 
 -25  11   6       38.61      -34.69     90.00 o 
 -23  11   6       33.26       24.31     82.18 o 
 -21  11   6       12.08       35.32     51.24 o 
 -19  11   6      691.88      622.07     60.76 o 
 -17  11   6        7.25      -26.86     45.83 o 
 -15  11   6      415.28      503.64     50.74 o 
 -13  11   6       28.69       66.91     53.94 o 
 -11  11   6      976.37      852.55     63.62 o 
  -9  11   6      173.68      249.27     96.66 o 
  -7  11   6      570.85      574.46     50.26 o 
  -5  11   6      164.07      145.87     45.49 o 
  -3  11   6      189.41      151.43     72.54 o 
  -1  11   6     1045.30     1036.63     73.12 o 
   1  11   6      525.87      525.06     50.02 o 
   3  11   6       84.54       75.18     34.67 o 
   5  11   6       23.53       30.89     42.16 o 
   7  11   6     1307.64     1371.04    115.67 o 
   9  11   6      647.15      586.26     65.32 o 
  11  11   6       16.49       41.77     56.45 o 
  13  11   6        1.32        3.20     85.09 o 
  15  11   6      235.35      176.09     56.70 o 
  17  11   6      289.77      347.72     98.85 o 
 -18  12   6       25.18       64.59     58.06 o 
 -16  12   6       59.33       61.38     58.66 o 
 -14  12   6      206.06      129.38     59.25 o 
 -12  12   6      114.39      128.56     57.35 o 
 -10  12   6       13.61      -35.49     45.58 o 
  -8  12   6        7.31      -10.40     45.71 o 
  -6  12   6      442.99      462.99     50.61 o 
  -4  12   6       13.92      -20.38     73.43 o 
  -2  12   6       20.44      -22.13     46.48 o 
   0  12   6       89.30       47.36     46.22 o 
   2  12   6      148.12      108.70     57.77 o 
   4  12   6       42.43       -8.65     39.08 o 
   6  12   6        0.98       13.38     42.93 o 
   8  12   6       12.38       62.85     45.39 o 
  10  12   6        2.10        3.06     45.75 o 
  12  12   6       64.23      102.01     56.22 o 
  -7  13   6      155.31      209.79     50.75 o 
  -5  13   6       73.61       92.61     48.58 o 
  -3  13   6        9.79       42.40     51.54 o 
  -1  13   6       70.84       52.14     58.91 o 
   1  13   6       87.71       76.76     60.02 o 
 -43   1   7        6.81       67.88    102.92 o 
 -41   1   7      235.18      358.05     55.12 o 
 -39   1   7      294.82      341.96     38.46 o 
 -37   1   7        5.78      -32.69     32.69 o 
 -35   1   7       17.09       16.12     31.34 o 
 -33   1   7     1339.84     1354.13     47.12 o 
 -31   1   7     1307.01     1320.75     45.96 o 
 -29   1   7      478.57      581.29     30.71 o 
 -27   1   7      571.28      581.14     36.24 o 
 -25   1   7     3779.05     3578.31     80.05 o 
 -23   1   7     2551.03     2508.85     62.39 o 
 -21   1   7     4079.50     4049.13     84.08 o 
 -19   1   7     2235.35     2278.29     56.13 o 
 -17   1   7     7016.85     7013.21    129.89 o 
 -15   1   7     9483.22     9345.88    167.86 o 
 -13   1   7     3109.91     3169.83     65.98 o 
 -11   1   7     1096.02     1167.20     41.26 o 
  -9   1   7     7457.81     8303.40    129.23 o 
  -7   1   7    29764.34    29902.78    448.85 o 
  -5   1   7     1759.39     1454.64     36.35 o 
  -3   1   7       19.85       39.69     34.21 o 
  -1   1   7    11247.82    11500.81    206.77 o 
   1   1   7    20340.67    21181.36    321.45 o 
   3   1   7     1706.72     1490.68     36.62 o 
   5   1   7      222.72      196.71     18.78 o 
   7   1   7     4535.11     4658.95     66.63 o 
   9   1   7     2273.33     2180.98     41.22 o 
  11   1   7     1885.09     1831.63     39.61 o 
  13   1   7     1256.15     1189.33     43.14 o 
  15   1   7       74.32       75.22     27.08 o 
  17   1   7      732.33      648.04     34.18 o 
  19   1   7      988.43      910.30     38.09 o 
  21   1   7      261.34      343.59     34.31 o 
  23   1   7      105.79       75.57     33.61 o 
  25   1   7      169.99      192.52     36.16 o 
  27   1   7      273.71      265.85     43.51 o 
  29   1   7       64.84       84.90     50.46 o 
  31   1   7       22.17        9.25     50.38 o 
  33   1   7       17.01      -47.06     47.06 o 
  35   1   7       53.77       80.96     45.01 o 
 -42   2   7        1.53       61.85     51.45 o 
 -40   2   7        0.93      -30.50     48.89 o 
 -38   2   7      213.64      179.00     36.25 o 
 -36   2   7      132.58       81.61     33.50 o 
 -34   2   7       52.88       49.64     31.15 o 
 -32   2   7       24.89        8.83     29.06 o 
 -30   2   7     1810.37     1754.14     50.37 o 
 -28   2   7      689.85      757.30     41.76 o 
 -26   2   7      648.57      753.48     39.54 o 
 -24   2   7      339.41      357.78     32.66 o 
 -22   2   7     2954.37     2973.63     71.04 o 
 -20   2   7     3528.79     3599.47     78.89 o 
 -18   2   7     4371.76     4352.39     89.04 o 
 -16   2   7     1322.37     1078.92     41.70 o 
 -14   2   7      831.83      710.04     61.41 o 
 -12   2   7     7127.01     7423.49    275.84 o 
 -10   2   7     5730.92     5619.06    210.70 o 
  -8   2   7      107.98      110.91     14.94 o 
  -6   2   7       17.88       50.72     19.27 o 
  -4   2   7    15003.36    14864.94    267.84 o 
  -2   2   7     1335.74     1189.87     39.83 o 
   0   2   7      427.02      513.01     19.88 o 
   2   2   7     2320.19     2311.41     49.29 o 
   4   2   7     5217.96     5172.37     80.59 o 
   6   2   7       62.06      124.88     26.02 o 
   8   2   7      126.50      100.07     18.38 o 
  10   2   7     1798.45     1909.23     41.47 o 
  12   2   7       24.25       63.10     22.05 o 
  14   2   7      684.00      717.65     29.43 o 
  16   2   7      892.36      896.54     36.50 o 
  18   2   7      388.62      313.60     32.50 o 
  20   2   7       24.18       62.03     31.61 o 
  22   2   7      747.34      792.27     42.89 o 
  24   2   7      167.50      177.21     35.99 o 
  26   2   7       17.94        9.67     41.29 o 
  28   2   7       22.00      -23.87     48.98 o 
  30   2   7      201.91      260.45    134.24 o 
  32   2   7       19.00       25.04     47.66 o 
  34   2   7       41.02        5.78     52.89 o 
 -41   3   7       31.97       60.75     52.27 o 
 -39   3   7        7.05      -20.97     52.62 o 
 -37   3   7       41.18        3.98     34.56 o 
 -35   3   7       42.14       28.58     33.28 o 
 -33   3   7        1.41       28.06     31.37 o 
 -31   3   7       21.28      -12.18     29.96 o 
 -29   3   7      430.26      439.65     41.03 o 
 -27   3   7      713.08      734.54     60.18 o 
 -25   3   7       79.29       32.39     32.38 o 
 -23   3   7     2129.37     2144.10     62.11 o 
 -21   3   7     1035.63     1098.60     52.37 o 
 -19   3   7     1774.00     1535.84    100.13 o 
 -17   3   7      391.62      431.65     38.49 o 
 -15   3   7     9758.62     9793.57    306.84 o 
 -13   3   7      587.66      520.21     51.86 o 
 -11   3   7      109.19      105.36     17.36 o 
  -9   3   7      239.87      261.10     22.47 o 
  -7   3   7     4573.60     4674.12    148.54 o 
  -5   3   7     3411.26     3344.39     71.55 o 
  -3   3   7     6365.29     6205.26    172.08 o 
  -1   3   7      253.03      341.57     45.46 o 
   1   3   7      135.69      101.11     23.13 o 
   3   3   7     2972.26     2803.37     51.30 o 
   5   3   7    10066.67     9758.28    157.18 o 
   7   3   7     1174.97     1240.93     37.84 o 
   9   3   7      724.39      720.06     25.36 o 
  11   3   7      162.29      182.03     23.66 o 
  13   3   7       61.31       85.86     25.27 o 
  15   3   7      509.24      489.09     32.66 o 
  17   3   7        5.94       11.04     29.62 o 
  19   3   7       81.85      114.64     32.76 o 
  21   3   7       45.91       47.92     33.53 o 
  23   3   7       10.00       19.73     34.92 o 
  25   3   7        0.51       33.08     64.32 o 
  27   3   7      161.85      228.79     50.59 o 
  29   3   7        1.68       10.53     55.05 o 
  31   3   7        9.50       71.61     50.25 o 
  33   3   7        0.42       20.25     46.03 o 
 -40   4   7      162.81      242.01     58.06 o 
 -38   4   7       33.14       70.30     51.42 o 
 -36   4   7      676.93      595.15     41.83 o 
 -34   4   7       11.22       -1.20     34.38 o 
 -32   4   7        5.22      -32.97     32.97 o 
 -30   4   7      351.53      422.79     33.58 o 
 -28   4   7     2293.74     2401.13     85.59 o 
 -26   4   7      447.09      448.74     51.36 o 
 -24   4   7      120.06       82.23     44.06 o 
 -22   4   7     2885.73     2948.43     94.92 o 
 -20   4   7     1784.89     1829.93     75.15 o 
 -18   4   7     4378.21     4243.85    115.48 o 
 -16   4   7       42.23      108.90     38.02 o 
 -14   4   7     9444.58     9374.13    215.86 o 
 -12   4   7     3715.40     3855.37     82.66 o 
 -10   4   7     5888.62     6034.82    118.55 o 
  -8   4   7     1824.98     1827.79     43.69 o 
  -6   4   7     7789.29     7912.38    203.87 o 
  -4   4   7     8936.93     8421.23    375.76 o 
  -2   4   7      718.06      688.35     40.57 o 
   0   4   7       95.93      106.84     22.18 o 
   2   4   7      286.52      275.98     21.39 o 
   4   4   7    11703.45    11759.67    166.07 o 
   6   4   7     2972.08     3120.94     53.00 o 
   8   4   7      306.77      316.05     23.31 o 
  10   4   7      559.63      648.86     28.81 o 
  12   4   7     4738.82     4780.24     78.83 o 
  14   4   7     1514.43     1557.91     50.39 o 
  16   4   7        6.69        6.71     31.02 o 
  18   4   7      121.53      123.72     33.26 o 
  20   4   7      112.60       71.85     34.25 o 
  22   4   7      123.68      178.69     36.28 o 
  24   4   7      147.80      171.62     66.99 o 
  26   4   7       36.47       49.16     42.51 o 
  28   4   7       27.23      -11.10     56.92 o 
  30   4   7       12.65       36.63     43.14 o 
  32   4   7       67.65      116.87     42.23 o 
 -39   5   7       10.70       55.78     56.91 o 
 -37   5   7        9.58       47.11     53.06 o 
 -35   5   7      361.82      391.50     49.19 o 
 -33   5   7       15.31        6.16     35.62 o 
 -31   5   7      155.24      177.03     34.84 o 
 -29   5   7      139.07      128.70     37.92 o 
 -27   5   7     1818.62     1961.17     65.12 o 
 -25   5   7       39.73       29.33     38.74 o 
 -23   5   7     2316.36     2340.02     67.09 o 
 -21   5   7       93.23      103.39     30.16 o 
 -19   5   7     1351.36     1289.16     46.94 o 
 -17   5   7      572.47      522.53     31.83 o 
 -15   5   7     8329.11     8545.10    178.61 o 
 -13   5   7       73.96      111.46     27.44 o 
 -11   5   7       12.35       33.12     20.87 o 
  -9   5   7     3393.78     3546.93     68.81 o 
  -7   5   7     5827.97     5886.63    101.78 o 
  -5   5   7      874.50      964.87     34.81 o 
  -3   5   7     1071.96     1278.15     47.97 o 
  -1   5   7     2266.82     2273.36     55.42 o 
   1   5   7       87.73       94.50     20.44 o 
   3   5   7      666.14      654.57     38.27 o 
   5   5   7     1862.52     1807.67     46.00 o 
   7   5   7     3013.29     3020.27     57.34 o 
   9   5   7      261.42      219.88     33.98 o 
  11   5   7     1247.89     1290.34     43.58 o 
  13   5   7        0.59       46.24     27.29 o 
  15   5   7      830.76      738.31     70.10 o 
  17   5   7      259.76      214.26     34.97 o 
  19   5   7      260.78      288.01     36.81 o 
  21   5   7       26.13       69.62     42.35 o 
  23   5   7       11.73       -3.41     41.65 o 
  25   5   7      116.45       84.01     44.05 o 
  27   5   7      154.91      234.56     45.09 o 
  29   5   7        0.70      -11.95     43.32 o 
  31   5   7        3.82      -17.23     42.08 o 
 -38   6   7      126.03      100.07     59.07 o 
 -36   6   7       16.33      -11.35     87.29 o 
 -34   6   7       67.54       75.88     39.28 o 
 -32   6   7        4.95       34.53     43.73 o 
 -30   6   7      495.22      416.25     45.39 o 
 -28   6   7       15.76       79.18     40.49 o 
 -26   6   7     1534.37     1628.35     61.76 o 
 -24   6   7      182.15      240.47     38.47 o 
 -22   6   7      341.39      351.83     38.58 o 
 -20   6   7      110.56      155.01     34.90 o 
 -18   6   7     4108.81     4331.97     97.33 o 
 -16   6   7     1369.87     1461.99     52.40 o 
 -14   6   7      237.83      308.86     25.49 o 
 -12   6   7     3052.85     3121.32     65.37 o 
 -10   6   7     1356.65     1451.51     45.68 o 
  -8   6   7      738.79      882.94     35.26 o 
  -6   6   7     1818.44     1826.71     54.50 o 
  -4   6   7     8965.26     9288.23    177.73 o 
  -2   6   7        7.21       -0.50     26.86 o 
   0   6   7       50.30       82.55     28.26 o 
   2   6   7      165.69      145.71     24.27 o 
   4   6   7     3725.97     3736.65     74.18 o 
   6   6   7     1511.94     1731.12     52.26 o 
   8   6   7      624.11      635.22     35.29 o 
  10   6   7      844.30      903.59     39.21 o 
  12   6   7        1.74       11.61     31.58 o 
  14   6   7       34.86       48.65     33.77 o 
  16   6   7      524.29      537.04     39.66 o 
  18   6   7      289.25      209.83     37.57 o 
  20   6   7      117.37      162.77     69.03 o 
  22   6   7      301.99      386.06     46.06 o 
  24   6   7       15.20       93.85     44.26 o 
  26   6   7       13.32       13.39     44.24 o 
  28   6   7       45.78       53.68     67.83 o 
  30   6   7      103.63      132.24     43.05 o 
 -35   7   7       16.45       88.63     66.65 o 
 -33   7   7      927.97      998.39    122.23 o 
 -31   7   7      265.16      341.65     49.54 o 
 -29   7   7        9.66       26.75     49.51 o 
 -27   7   7       23.55       44.89     51.95 o 
 -25   7   7     3099.18     3255.66    120.19 o 
 -23   7   7      369.28      424.33     43.47 o 
 -21   7   7     1007.78      984.15     49.29 o 
 -19   7   7      291.18      252.05     39.43 o 
 -17   7   7     5038.14     5102.13    112.99 o 
 -15   7   7     1314.59     1281.63     50.59 o 
 -13   7   7     3596.98     3739.42     76.79 o 
 -11   7   7     1612.74     1660.61     52.88 o 
  -9   7   7     2472.70     2680.64     65.41 o 
  -7   7   7     3571.29     3293.97     73.33 o 
  -5   7   7     4596.33     4696.07    105.40 o 
  -3   7   7     1184.54     1312.99     46.59 o 
  -1   7   7      917.03      965.96     42.62 o 
   1   7   7     4086.35     3936.62     75.48 o 
   3   7   7     2208.78     2237.25     57.28 o 
   5   7   7      388.02      317.30     43.10 o 
   7   7   7      135.51       68.46     31.40 o 
   9   7   7     1515.28     1539.14     52.89 o 
  11   7   7      689.80      793.51     40.52 o 
  13   7   7       36.56       53.61     41.39 o 
  15   7   7        2.87       -9.14     35.79 o 
  17   7   7      606.67      527.01     41.60 o 
  19   7   7      269.50      303.84     45.92 o 
  21   7   7      139.88      180.67     50.39 o 
  23   7   7        1.20       13.54     44.47 o 
  25   7   7       57.00       46.51     74.53 o 
  27   7   7       68.66      143.38     45.92 o 
 -34   8   7       13.26       26.42     63.45 o 
 -32   8   7       19.35        9.60     67.81 o 
 -30   8   7      196.72      244.43     63.44 o 
 -28   8   7        4.79      -13.76     48.59 o 
 -26   8   7      101.39      109.02     47.22 o 
 -24   8   7      412.91      423.38     64.61 o 
 -22   8   7      149.40      164.17     44.06 o 
 -20   8   7      226.04      230.16     43.52 o 
 -18   8   7      301.74      352.04     31.94 o 
 -16   8   7     1147.25     1211.28     49.73 o 
 -14   8   7      199.77      235.65     33.77 o 
 -12   8   7      630.43      702.10     38.76 o 
 -10   8   7        0.02        9.90     32.98 o 
  -8   8   7       50.82       67.20     37.69 o 
  -6   8   7      122.38       73.53     38.97 o 
  -4   8   7      633.39      659.31     42.98 o 
  -2   8   7      121.11      165.69     38.41 o 
   0   8   7      751.70      711.19     45.32 o 
   2   8   7      445.59      375.34     45.65 o 
   4   8   7      128.30       85.44     32.22 o 
   6   8   7      113.60       64.41     33.01 o 
   8   8   7      611.44      673.34     40.12 o 
  10   8   7      358.51      427.54     38.45 o 
  12   8   7       81.44       39.94     42.26 o 
  14   8   7      316.19      311.11     46.56 o 
  16   8   7      174.99      226.54     40.13 o 
  18   8   7      164.19      149.81     45.89 o 
  20   8   7       39.22      117.43     54.88 o 
  22   8   7       28.03       69.98     46.68 o 
  24   8   7       11.58       45.12     46.45 o 
  26   8   7        6.16      -44.84     44.84 o 
 -31   9   7      185.81      279.05     68.43 o 
 -29   9   7      507.56      500.61    155.37 o 
 -27   9   7      242.39      225.85     65.75 o 
 -25   9   7        4.02       27.45     49.35 o 
 -23   9   7     1053.84     1115.24     60.64 o 
 -21   9   7      213.81      254.39     48.82 o 
 -19   9   7      202.97      188.32     34.25 o 
 -17   9   7       13.22       37.70     35.41 o 
 -15   9   7     2674.62     2796.07     71.67 o 
 -13   9   7       90.29       64.96     37.25 o 
 -11   9   7      131.28       66.79     36.73 o 
  -9   9   7      409.19      356.20     50.00 o 
  -7   9   7     3085.74     3214.93    104.63 o 
  -5   9   7      247.65      224.56     49.86 o 
  -3   9   7     1437.67     1453.72     61.04 o 
  -1   9   7     3246.55     2853.99    123.04 o 
   1   9   7      915.75      909.60     50.86 o 
   3   9   7        3.84        5.26     31.36 o 
   5   9   7      715.05      794.10     62.43 o 
   7   9   7     1326.27     1249.50     61.73 o 
   9   9   7       63.50       68.12     42.47 o 
  11   9   7      633.58      557.50     48.66 o 
  13   9   7       88.59      191.46     46.01 o 
  15   9   7        4.08      -10.77     47.27 o 
  17   9   7      118.67      125.68     57.64 o 
  19   9   7      442.11      416.89     69.58 o 
  21   9   7        2.91       74.25     63.31 o 
  23   9   7       67.52       59.90     47.17 o 
 -28  10   7      485.14      649.39     76.46 o 
 -26  10   7       62.12       56.96     67.49 o 
 -24  10   7       52.72       22.74    109.77 o 
 -22  10   7      900.55      913.62     70.51 o 
 -20  10   7      769.05      817.95     45.90 o 
 -18  10   7        2.27      -40.37     40.37 o 
 -16  10   7      250.56      262.00     44.34 o 
 -14  10   7     1142.96     1285.79     64.56 o 
 -12  10   7      261.10      268.80     52.17 o 
 -10  10   7      483.74      439.23     84.19 o 
  -8  10   7      340.93      418.50     55.94 o 
  -6  10   7      489.00      540.07     58.14 o 
  -4  10   7       36.16       -3.24     42.54 o 
  -2  10   7     1682.46     1705.25     69.99 o 
   0  10   7        1.27      -52.15     52.15 o 
   2  10   7      639.42      618.83     56.04 o 
   4  10   7        4.94       40.59     33.75 o 
   6  10   7      548.72      645.52     59.44 o 
   8  10   7      107.63       88.30     56.12 o 
  10  10   7      100.56      109.64     57.95 o 
  12  10   7        8.50       -9.15     45.97 o 
  14  10   7      134.11       57.52     47.88 o 
  16  10   7        0.66        1.81     87.03 o 
  18  10   7       11.29      -20.07     56.46 o 
  20  10   7      149.24      157.88     49.02 o 
 -23  11   7       11.88      -34.82     85.17 o 
 -21  11   7      225.42      211.51     85.77 o 
 -19  11   7        4.97        5.51     54.19 o 
 -17  11   7        3.75      121.97     52.81 o 
 -15  11   7        7.71      -29.39     52.33 o 
 -13  11   7      872.78      962.14     65.09 o 
 -11  11   7      127.08      109.91     56.47 o 
  -9  11   7       28.60        3.68     54.60 o 
  -7  11   7       28.73        3.54    102.99 o 
  -5  11   7       28.39       17.39     46.14 o 
  -3  11   7        5.04      -21.25     45.68 o 
  -1  11   7      383.05      357.69     56.81 o 
   1  11   7       25.00       50.17     47.57 o 
   3  11   7      204.77      226.42     48.19 o 
   5  11   7      152.37      140.61     40.18 o 
   7  11   7      245.14      350.99     46.14 o 
   9  11   7       62.25       57.72     45.54 o 
  11  11   7      119.12      112.49     47.83 o 
  13  11   7        3.53      -37.55     46.70 o 
  15  11   7       15.11       91.58     82.23 o 
 -16  12   7       66.90      127.02     57.65 o 
 -14  12   7        0.84       51.48     56.77 o 
 -12  12   7      823.58      944.04     69.51 o 
 -10  12   7       31.27      143.92     58.35 o 
  -8  12   7      125.50      174.64     49.39 o 
  -6  12   7       35.56       80.33     49.15 o 
  -4  12   7      704.47      761.07     98.30 o 
  -2  12   7       50.06       55.31     48.70 o 
   0  12   7       46.05       54.76     47.98 o 
   2  12   7       86.91       77.42     59.43 o 
   4  12   7       87.80      142.76     61.09 o 
   6  12   7        4.27      -54.10     58.60 o 
   8  12   7      366.78      474.50     79.02 o 
 -42   0   8        3.84       50.37     70.11 o 
 -40   0   8      496.36      699.24     82.02 o 
 -38   0   8     1617.98     1671.77     77.54 o 
 -36   0   8      217.80      205.61     48.46 o 
 -34   0   8      111.45       64.83     42.41 o 
 -32   0   8      251.03      244.05     43.22 o 
 -30   0   8     5234.59     5003.90    127.02 o 
 -28   0   8       26.13        7.92     34.52 o 
 -26   0   8     5025.69     5122.76    183.34 o 
 -24   0   8      627.66      756.01     65.77 o 
 -22   0   8      688.47      934.29     66.36 o 
 -20   0   8      221.46      307.65     49.08 o 
 -18   0   8    37650.91    39792.00   1172.48 o 
 -16   0   8     2443.76     2604.95    102.96 o 
 -14   0   8     1847.76     1733.75     50.43 o 
 -12   0   8     4423.92     4312.31    174.68 o 
 -10   0   8    27279.03    28396.78    603.88 o 
  -8   0   8      934.27     1192.07     43.46 o 
  -2   0   8      820.89      748.29     39.18 o 
   0   0   8     2446.24     2275.68     64.89 o 
   2   0   8     3997.36     3853.70     97.79 o 
   6   0   8        6.54       19.57     20.98 o 
   8   0   8    11355.74    10676.49    195.33 o 
  10   0   8       15.10       34.97     37.64 o 
  12   0   8      504.62      565.80     35.97 o 
  14   0   8     1037.52     1093.29     54.84 o 
  16   0   8    11782.88    11363.52    284.41 o 
  18   0   8      347.29      345.39     48.32 o 
  20   0   8      277.32      275.96     50.42 o 
  22   0   8     1015.71     1007.48     61.81 o 
  24   0   8     1528.56     1840.61    174.58 o 
  26   0   8       35.45       31.39     52.49 o 
  28   0   8        3.29       37.67     55.02 o 
  30   0   8      145.73      211.14     78.33 o 
  32   0   8       39.66       45.48     71.98 o 
 -41   1   8        3.22      -36.54     47.81 o 
 -39   1   8      479.24      578.19     53.22 o 
 -37   1   8       19.10      -38.28     38.28 o 
 -35   1   8       75.52       26.80     30.45 o 
 -33   1   8      162.03      157.36     31.51 o 
 -31   1   8      935.20     1007.69     38.54 o 
 -29   1   8      611.18      591.41     38.53 o 
 -27   1   8     1270.19     1338.47     52.46 o 
 -25   1   8      222.38      240.37     30.86 o 
 -23   1   8       11.29       -2.24     38.30 o 
 -21   1   8        3.91        3.72     24.95 o 
 -19   1   8     4867.85     4687.66     93.69 o 
 -17   1   8     2245.42     2078.78     53.80 o 
 -15   1   8       95.07       68.70     21.88 o 
 -13   1   8     3688.27     3524.55     72.89 o 
 -11   1   8      391.52      376.84     20.47 o 
  -9   1   8     4539.34     5110.83     95.04 o 
  -7   1   8     1097.43     1084.71     32.24 o 
  -3   1   8      590.08      762.57     59.39 o 
  -1   1   8       70.69       91.43     21.30 o 
   1   1   8      917.58      967.86     27.49 o 
   3   1   8    10465.88    10143.88    187.36 o 
   5   1   8      199.87      222.67     43.77 o 
   7   1   8     3369.77     3242.51     57.95 o 
   9   1   8       22.78       25.50     19.98 o 
  11   1   8     2669.20     2538.24     47.93 o 
  13   1   8      135.67      171.45     25.78 o 
  15   1   8     3026.71     3135.15    107.31 o 
  17   1   8      496.51      534.44     35.57 o 
  19   1   8      260.15      184.34     34.32 o 
  21   1   8       17.07       33.09     34.60 o 
  23   1   8       37.85       51.90     38.33 o 
  25   1   8       95.42       85.62     38.49 o 
  27   1   8       72.53       88.81     38.72 o 
  29   1   8       16.46       22.10     45.77 o 
  31   1   8        2.38       52.85     52.59 o 
  33   1   8        1.10      -35.51     49.14 o 
 -42   2   8      181.30      143.91     62.29 o 
 -40   2   8      149.01      222.30     87.50 o 
 -38   2   8        8.91      -33.85     34.45 o 
 -36   2   8      363.78      286.95     34.90 o 
 -34   2   8      107.41       84.65     30.90 o 
 -32   2   8        2.42      -25.01     37.25 o 
 -30   2   8       81.41       76.06     36.10 o 
 -28   2   8     2616.59     2666.33    156.55 o 
 -26   2   8        0.01      -29.35     31.27 o 
 -24   2   8      283.90      292.89     32.70 o 
 -22   2   8      176.02      162.56     31.86 o 
 -20   2   8     4056.22     4063.20     86.40 o 
 -18   2   8      682.42      731.86     33.33 o 
 -16   2   8     1092.10     1034.80     48.97 o 
 -14   2   8      720.07      842.47     34.65 o 
 -12   2   8     1049.22     1374.45     55.44 o 
 -10   2   8       20.53       44.87     47.05 o 
  -8   2   8     6688.03     7030.29    158.23 o 
  -6   2   8     1527.42     1522.47    146.40 o 
  -4   2   8       58.86      121.43     21.02 o 
  -2   2   8     5363.99     5036.96    384.88 o 
   0   2   8     9400.34     8810.10    164.61 o 
   2   2   8     1012.97     1220.60     42.96 o 
   4   2   8      245.27      232.19     19.56 o 
   6   2   8    10074.12     9947.59    142.20 o 
   8   2   8     3465.72     3370.50     60.98 o 
  10   2   8       25.55       25.01     21.04 o 
  12   2   8       28.58       41.48     24.80 o 
  14   2   8     3254.48     3224.18     74.95 o 
  16   2   8       37.28       21.00     30.69 o 
  18   2   8      512.60      543.32     37.13 o 
  20   2   8        4.37        6.32     33.83 o 
  22   2   8      351.46      359.38     52.66 o 
  24   2   8        0.98       32.54     36.97 o 
  26   2   8      404.64      402.81     41.01 o 
  28   2   8       74.53       74.45     50.57 o 
  30   2   8       71.47       66.42     44.90 o 
  32   2   8        6.24      -51.02     51.02 o 
 -41   3   8      402.85      488.22     57.97 o 
 -39   3   8        9.28      -16.26     47.36 o 
 -37   3   8      616.97      508.42     42.96 o 
 -35   3   8      141.55       92.58     36.38 o 
 -33   3   8      407.73      403.01     44.03 o 
 -31   3   8      100.30       45.75     38.65 o 
 -29   3   8     4692.97     4878.51    107.31 o 
 -27   3   8     1337.39     1264.56     51.92 o 
 -25   3   8       12.39       31.60     33.02 o 
 -23   3   8     2444.03     2490.85     68.00 o 
 -21   3   8     5126.66     5368.09    110.17 o 
 -19   3   8      566.94      700.46     46.22 o 
 -17   3   8     4447.95     4165.17    110.77 o 
 -15   3   8    13040.34    13095.48    290.77 o 
 -13   3   8      485.05      542.04     34.48 o 
 -11   3   8     4185.92     3873.95     81.94 o 
  -9   3   8     8315.67     8181.31    153.83 o 
  -7   3   8    15223.70    15548.35    296.56 o 
  -5   3   8       28.58       48.46     21.70 o 
  -3   3   8    19325.20    17521.76    381.24 o 
  -1   3   8      557.16      582.01     31.18 o 
   1   3   8     1470.86     1481.24     68.99 o 
   3   3   8      989.77     1107.85     33.09 o 
   5   3   8    19112.80    17875.67    226.23 o 
   7   3   8      671.41      664.71     26.30 o 
   9   3   8       40.42       57.58     24.06 o 
  11   3   8     1814.35     1758.20     63.90 o 
  13   3   8     4432.26     4258.34    120.99 o 
  15   3   8      120.25      128.91     32.16 o 
  17   3   8       94.74      164.19     33.52 o 
  19   3   8     1076.20     1085.63     43.96 o 
  21   3   8      308.17      256.92     37.23 o 
  23   3   8       52.04      104.78     37.65 o 
  25   3   8       29.62      116.99     39.11 o 
  27   3   8      379.49      342.54     54.36 o 
  29   3   8       13.76       18.11     44.55 o 
  31   3   8       12.77       38.75     45.13 o 
 -40   4   8      140.29      111.28     51.74 o 
 -38   4   8      104.55      100.02     49.10 o 
 -36   4   8      232.64      221.96     37.40 o 
 -34   4   8        0.79        0.89     32.97 o 
 -32   4   8      169.52      188.45     40.33 o 
 -30   4   8      336.76      375.77     43.27 o 
 -28   4   8     1711.30     1797.93    107.62 o 
 -26   4   8      403.00      350.82     45.25 o 
 -24   4   8       59.76       21.85     64.71 o 
 -22   4   8        1.08       34.16     56.19 o 
 -20   4   8     1826.74     1881.70     77.11 o 
 -18   4   8      977.09     1006.23     54.23 o 
 -16   4   8     4044.28     3855.61    109.13 o 
 -14   4   8     2315.37     2104.23     70.76 o 
 -12   4   8      287.63      313.76     28.02 o 
 -10   4   8      542.99      605.95     32.50 o 
  -8   4   8     6289.49     6525.80    129.24 o 
  -6   4   8     3974.97     3840.26     71.82 o 
  -4   4   8      108.72       98.88     26.60 o 
  -2   4   8      114.59      155.53     28.47 o 
   0   4   8       91.23       65.09     28.50 o 
   2   4   8      413.93      453.66     24.21 o 
   4   4   8      667.54      625.26     28.08 o 
   6   4   8     2148.92     1994.71     44.50 o 
   8   4   8     1066.61     1085.91     33.05 o 
  10   4   8       86.42       97.76     28.97 o 
  12   4   8       99.32       81.53     40.50 o 
  14   4   8     1003.67      950.55     53.20 o 
  16   4   8      381.88      347.41     35.96 o 
  18   4   8      202.45      254.36     42.30 o 
  20   4   8       47.60       83.69     36.75 o 
  22   4   8       13.76       28.62     37.32 o 
  24   4   8        9.21       94.31     38.86 o 
  26   4   8       98.86      109.58     45.69 o 
  28   4   8       33.04       68.54     45.24 o 
  30   4   8        8.42       45.15     44.59 o 
 -39   5   8      259.86      309.55     59.75 o 
 -37   5   8        0.90       32.25     50.89 o 
 -35   5   8       64.54       64.20     37.06 o 
 -33   5   8      237.83      217.65     39.32 o 
 -31   5   8      424.95      438.81     47.70 o 
 -29   5   8      131.05       97.42     32.28 o 
 -27   5   8      712.75      747.72     61.10 o 
 -25   5   8     1422.81     1247.11     74.52 o 
 -23   5   8      675.93      702.32     57.00 o 
 -21   5   8      724.61      657.96     52.71 o 
 -19   5   8     1578.57     1553.34     87.92 o 
 -17   5   8      592.47      615.85     34.69 o 
 -15   5   8      122.87      174.21     29.85 o 
 -13   5   8     2852.17     2587.35    111.59 o 
 -11   5   8     3443.34     3594.94    142.06 o 
  -9   5   8      727.85      659.02     29.13 o 
  -7   5   8      350.71      319.04     27.37 o 
  -5   5   8     8912.78     8050.21    155.43 o 
  -3   5   8     2383.26     2342.28     67.47 o 
  -1   5   8     1708.71     1621.72     59.42 o 
   1   5   8     1062.35     1194.32     46.42 o 
   3   5   8    10202.98    10199.71    147.72 o 
   5   5   8      246.36      312.27     27.84 o 
   7   5   8      728.08      728.82     35.64 o 
   9   5   8       53.75       90.24     33.41 o 
  11   5   8     3001.00     2960.66     80.81 o 
  13   5   8       16.44       36.58     38.61 o 
  15   5   8      573.93      612.77     57.85 o 
  17   5   8      258.68      266.06     37.47 o 
  19   5   8      166.70      158.00     69.02 o 
  21   5   8      120.23       78.51     38.92 o 
  23   5   8      341.69      300.52     41.26 o 
  25   5   8      207.21      188.63     47.05 o 
  27   5   8        2.74      -44.91     44.91 o 
  29   5   8       59.55      100.71     46.63 o 
 -36   6   8        8.83       64.56     55.22 o 
 -34   6   8      256.34      285.54     47.62 o 
 -32   6   8      119.79      162.60     37.76 o 
 -30   6   8      478.42      491.08     45.28 o 
 -28   6   8       41.58       61.89     39.80 o 
 -26   6   8     1980.03     1893.13    133.11 o 
 -24   6   8       29.74       10.16     36.50 o 
 -22   6   8      414.70      452.09     39.29 o 
 -20   6   8      367.59      323.36     48.52 o 
 -18   6   8     2419.97     2355.65    108.32 o 
 -16   6   8     1119.50     1030.02     49.15 o 
 -14   6   8       73.71       40.64     32.94 o 
 -12   6   8     1726.57     1671.71     58.83 o 
 -10   6   8     1572.39     1659.65     48.20 o 
  -8   6   8        7.60       -3.26     27.56 o 
  -6   6   8      912.05      821.37     41.32 o 
  -4   6   8     5292.25     5033.01    115.01 o 
  -2   6   8     1712.60     1795.13     62.08 o 
   0   6   8     2650.34     2409.66     75.12 o 
   2   6   8      546.77      581.40     28.58 o 
   4   6   8     2572.28     2540.53     59.88 o 
   6   6   8     1795.86     1882.95     77.40 o 
   8   6   8     3248.75     3155.53     87.03 o 
  10   6   8       21.14       30.23     32.83 o 
  12   6   8      257.35      273.53     36.77 o 
  14   6   8      266.28      287.47     74.90 o 
  16   6   8      689.45      646.47     75.12 o 
  18   6   8       56.59       71.73     38.85 o 
  20   6   8        1.54       -9.61     39.13 o 
  22   6   8       46.56       23.05     45.24 o 
  24   6   8      106.59      156.10     46.76 o 
  26   6   8       55.51       77.98     47.03 o 
  28   6   8        0.64       29.82     47.48 o 
 -35   7   8        8.53       -5.70     58.76 o 
 -33   7   8       30.52        2.16     56.27 o 
 -31   7   8       61.64       -8.51     45.52 o 
 -29   7   8      145.65      182.22     45.33 o 
 -27   7   8      146.56      133.32     43.53 o 
 -25   7   8     1362.16     1374.79    127.26 o 
 -23   7   8        6.64      -50.96     50.96 o 
 -21   7   8       70.29       49.83     39.16 o 
 -19   7   8      214.82      256.15     39.85 o 
 -17   7   8     3814.14     4029.54    128.75 o 
 -15   7   8     1101.19      971.29     77.37 o 
 -13   7   8      107.68       77.96     33.31 o 
 -11   7   8       37.35       26.27     29.63 o 
  -9   7   8      603.40      623.81     35.85 o 
  -7   7   8      986.89      984.44     74.55 o 
  -5   7   8     1375.20     1308.74     55.85 o 
  -3   7   8     1284.11     1178.19     51.70 o 
  -1   7   8       33.44       25.04     38.44 o 
   1   7   8       30.06       30.69     37.79 o 
   3   7   8      298.86      376.46     31.14 o 
   5   7   8     1627.90     1377.36     91.66 o 
   7   7   8       22.27      -11.72     32.25 o 
   9   7   8      995.94     1011.48     59.11 o 
  11   7   8      304.38      340.28     45.87 o 
  13   7   8      608.40      483.49     47.62 o 
  15   7   8       35.14       56.70     44.71 o 
  17   7   8      453.81      392.53     49.67 o 
  19   7   8      278.31      182.92     41.96 o 
  21   7   8        0.20       36.37     46.37 o 
  23   7   8       96.41      121.36     57.58 o 
  25   7   8       18.97       54.88     47.21 o 
 -32   8   8        3.41       22.42     60.86 o 
 -30   8   8      166.19      104.10     60.46 o 
 -28   8   8      521.77      487.25     51.65 o 
 -26   8   8        2.15      -46.12     46.12 o 
 -24   8   8      161.82      167.03     46.26 o 
 -22   8   8       58.71       18.44     43.07 o 
 -20   8   8      470.21      502.22     46.89 o 
 -18   8   8      793.09      898.50     73.91 o 
 -16   8   8     1039.69     1028.60     74.28 o 
 -14   8   8       71.77       61.66     31.85 o 
 -12   8   8      517.39      522.05     37.28 o 
 -10   8   8     1229.74     1172.27     48.22 o 
  -8   8   8     1145.54     1131.07     53.38 o 
  -6   8   8       51.69       15.79     39.80 o 
  -4   8   8        7.49       51.87     46.19 o 
  -2   8   8      834.38      831.33     58.00 o 
   0   8   8     1325.69     1227.41     80.63 o 
   2   8   8       98.64      118.03     43.53 o 
   4   8   8       32.24       27.82     33.45 o 
   6   8   8      857.51      807.84     40.75 o 
   8   8   8      639.45      662.89     45.85 o 
  10   8   8       21.03       -7.61     41.33 o 
  12   8   8       14.28      -44.03     49.00 o 
  14   8   8     1380.75     1259.48    100.43 o 
  16   8   8      464.49      520.79     81.47 o 
  18   8   8       79.72      134.59     48.70 o 
  20   8   8      126.01      147.64     49.12 o 
  22   8   8      505.98      476.79     51.89 o 
  24   8   8       57.00       98.20     49.08 o 
 -29   9   8       40.43       11.07     63.49 o 
 -27   9   8       44.86       89.22     63.18 o 
 -25   9   8       28.73       31.48     50.16 o 
 -23   9   8      222.86      252.73     49.95 o 
 -21   9   8      134.99      196.53     47.94 o 
 -19   9   8       73.22      108.68     47.34 o 
 -17   9   8       17.00       23.83     32.80 o 
 -15   9   8     1075.40      926.60     63.62 o 
 -13   9   8      101.82      101.53     37.12 o 
 -11   9   8      116.75      155.02     42.50 o 
  -9   9   8      192.52      172.67     51.17 o 
  -7   9   8      637.23      588.84     55.65 o 
  -5   9   8      290.92      356.70     52.85 o 
  -3   9   8      309.07      205.20     55.56 o 
  -1   9   8       80.84       71.35     42.77 o 
   1   9   8      182.92      153.76     44.48 o 
   3   9   8      417.40      529.68     79.92 o 
   5   9   8      291.59      262.44     50.03 o 
   7   9   8       39.55       65.30     43.86 o 
   9   9   8        9.12       22.94     43.86 o 
  11   9   8      137.96      126.02     45.84 o 
  13   9   8      359.62      458.03     59.99 o 
  15   9   8      172.61      164.94     48.94 o 
  17   9   8       28.01      -33.94     48.66 o 
  19   9   8       97.65      187.67     61.50 o 
  21   9   8       46.35      145.78     49.55 o 
 -26  10   8      201.58      237.89     95.31 o 
 -24  10   8       96.20      144.92     66.30 o 
 -22  10   8        3.21       69.32     62.67 o 
 -20  10   8        6.05       40.35     63.83 o 
 -18  10   8       37.64      -17.99     35.06 o 
 -16  10   8      302.59      306.62     43.61 o 
 -14  10   8      623.08      501.28     53.45 o 
 -12  10   8      128.68       90.85     80.42 o 
 -10  10   8       14.27       80.75     51.79 o 
  -8  10   8       12.02       -4.63     51.72 o 
  -6  10   8      692.23      611.91     59.05 o 
  -4  10   8      385.31      368.14     57.15 o 
  -2  10   8       40.89       36.80     44.92 o 
   0  10   8      436.37      455.95     64.91 o 
   2  10   8      138.97      197.77     47.77 o 
   4  10   8      159.47       83.41     46.76 o 
   6  10   8       10.76       48.98     35.44 o 
   8  10   8      769.62      900.97     98.85 o 
  10  10   8        0.28       23.67     45.27 o 
  12  10   8       64.49       34.11     47.31 o 
  14  10   8       38.37       13.79     48.11 o 
  16  10   8       62.11       67.91     50.38 o 
 -21  11   8      225.24      207.71     84.30 o 
 -19  11   8       42.32       56.47     78.78 o 
 -17  11   8        3.74      -13.26     48.46 o 
 -15  11   8        3.16      -19.72     50.53 o 
 -13  11   8      447.31      478.08     58.51 o 
 -11  11   8      392.59      474.12     59.55 o 
  -9  11   8       10.82      -37.74    104.64 o 
  -7  11   8       40.07       69.22     56.60 o 
  -5  11   8      216.47      261.15     59.58 o 
  -3  11   8      626.72      693.46     53.89 o 
  -1  11   8       16.71       62.41     48.19 o 
   1  11   8       81.72       55.81     48.27 o 
   3  11   8      143.62      144.96     49.32 o 
   5  11   8      407.97      487.49     64.94 o 
   7  11   8      271.35      230.44     63.03 o 
   9  11   8      117.30      126.96     51.03 o 
  11  11   8      142.64      111.04     52.05 o 
 -14  12   8        2.77       37.77     56.47 o 
 -12  12   8      266.19      293.11     59.86 o 
 -10  12   8       10.52        5.09     58.59 o 
  -8  12   8      187.11      244.73     61.89 o 
  -6  12   8        6.43      101.68     48.82 o 
  -4  12   8      259.60      334.87     51.90 o 
  -2  12   8        7.31      -42.28     49.46 o 
   0  12   8        3.18      -31.24     50.10 o 
   2  12   8       25.04       49.87     62.39 o 
   4  12   8       59.49       18.54     79.09 o 
 -41   1   9        0.27       71.04     74.28 o 
 -39   1   9       64.72       32.56     45.66 o 
 -37   1   9      485.96      531.25     38.25 o 
 -35   1   9      114.47       37.25     33.41 o 
 -33   1   9      135.21      134.62     37.82 o 
 -31   1   9      107.09      168.58     36.68 o 
 -29   1   9     1902.83     2088.59     63.71 o 
 -27   1   9      855.91      913.79     41.63 o 
 -25   1   9     1003.19      974.41     40.68 o 
 -23   1   9      795.94      925.93     38.43 o 
 -21   1   9     1994.20     1967.58     65.25 o 
 -19   1   9     4331.10     4361.22    120.61 o 
 -17   1   9      981.56      920.25     38.38 o 
 -15   1   9     3200.77     3391.17     74.09 o 
 -13   1   9      423.79      469.27     27.94 o 
 -11   1   9     5515.69     5651.07    138.49 o 
  -9   1   9       55.35       33.47     38.28 o 
  -7   1   9       64.43      138.00    120.88 o 
  -5   1   9      338.94      348.54     56.34 o 
  -3   1   9     6297.18     6051.86    149.83 o 
  -1   1   9       33.78       40.28     22.76 o 
   1   1   9      891.29      883.46     34.53 o 
   3   1   9     1108.31     1373.51     80.16 o 
   5   1   9     2199.55     2076.38     50.54 o 
   7   1   9      305.08      255.67     27.45 o 
   9   1   9      233.43      216.06     25.64 o 
  11   1   9       79.13       78.38     26.08 o 
  13   1   9       16.33       35.91     27.16 o 
  15   1   9      835.38      825.32     39.19 o 
  17   1   9      139.91      144.24     34.36 o 
  19   1   9       21.19       48.80     35.34 o 
  21   1   9       35.81       32.59     37.04 o 
  23   1   9      174.63      225.83     39.76 o 
  25   1   9       93.92       51.38     39.39 o 
  27   1   9       50.65       95.70     40.75 o 
  29   1   9        9.77       30.62     41.17 o 
  31   1   9       21.29       69.43     46.77 o 
 -40   2   9       89.78       69.96     46.28 o 
 -38   2   9        0.82      -16.88     33.16 o 
 -36   2   9      127.42      107.61     42.23 o 
 -34   2   9       68.31       39.56     39.73 o 
 -32   2   9      604.50      623.90     44.65 o 
 -30   2   9        0.48       43.05     36.12 o 
 -28   2   9      127.68      115.36     36.33 o 
 -26   2   9     1322.21     1353.07     53.10 o 
 -24   2   9     2476.57     2579.51     68.14 o 
 -22   2   9      274.78      289.94     32.77 o 
 -20   2   9      227.18      274.68     30.71 o 
 -18   2   9     7112.98     7342.70    139.43 o 
 -16   2   9     5158.81     4924.81     99.59 o 
 -14   2   9      204.33      164.67     25.48 o 
 -12   2   9      742.44      828.80    102.32 o 
 -10   2   9     3126.84     3237.88     73.79 o 
  -8   2   9     2390.94     2364.33     85.77 o 
  -6   2   9     1322.96     1139.49     54.68 o 
  -4   2   9      252.92      183.79     59.37 o 
  -2   2   9     1152.27     1269.95     43.73 o 
   0   2   9     3195.89     3113.69     96.16 o 
   2   2   9     1690.40     1708.64     40.80 o 
   4   2   9      109.91       69.52     22.87 o 
   6   2   9     2186.21     2408.17     58.96 o 
   8   2   9     1577.85     1611.99     43.86 o 
  10   2   9      246.31      288.47     27.63 o 
  12   2   9       25.63       45.91     29.96 o 
  14   2   9      272.45      251.20     33.23 o 
  16   2   9      233.67      248.35     34.89 o 
  18   2   9      468.09      522.92     38.92 o 
  20   2   9        3.36       32.43     40.55 o 
  22   2   9        4.69       29.51     43.98 o 
  24   2   9       16.55       -3.80     38.93 o 
  26   2   9      175.97      172.66     41.36 o 
  28   2   9       88.80      147.80     41.52 o 
  30   2   9       14.29       94.61     47.56 o 
 -39   3   9        3.56      -10.19     45.13 o 
 -37   3   9        0.99      -21.22     34.33 o 
 -35   3   9       53.21       77.45     43.56 o 
 -33   3   9        2.86       -8.47     40.40 o 
 -31   3   9        7.97       25.78     38.91 o 
 -29   3   9      386.39      422.94     50.69 o 
 -27   3   9        3.00      -34.26     36.15 o 
 -25   3   9        2.04      -28.85     34.13 o 
 -23   3   9        3.17      -11.06     32.34 o 
 -21   3   9      615.69      697.09     38.54 o 
 -19   3   9       45.18       74.60     30.13 o 
 -17   3   9      826.48      812.72     37.64 o 
 -15   3   9      201.24      160.32     40.18 o 
 -13   3   9      152.92      181.06     26.77 o 
 -11   3   9     5184.64     5087.56    130.27 o 
  -9   3   9     1120.12     1088.52     55.90 o 
  -7   3   9     1319.68     1258.20     59.08 o 
  -5   3   9      362.82      355.43     38.63 o 
  -3   3   9     1447.80     1268.02     45.37 o 
  -1   3   9      166.66      200.90     29.59 o 
   1   3   9     1034.04     1194.82     45.94 o 
   3   3   9     3122.27     3063.78     63.44 o 
   5   3   9       88.68      102.43     25.14 o 
   7   3   9        4.03       -5.81     27.98 o 
   9   3   9       23.23       44.40     26.29 o 
  11   3   9      155.51      123.79     31.77 o 
  13   3   9        6.24      -30.83     33.79 o 
  15   3   9        6.01       -4.28     33.64 o 
  17   3   9       82.09       88.78     35.82 o 
  19   3   9       16.62      -22.84     36.37 o 
  21   3   9       67.00      106.09     40.87 o 
  23   3   9        0.38        7.46     38.79 o 
  25   3   9       38.86       35.54     40.23 o 
  27   3   9        5.76       -5.41     46.46 o 
  29   3   9       16.55       30.83     47.31 o 
 -38   4   9        2.94      -40.62     83.61 o 
 -36   4   9        1.13        1.03     44.86 o 
 -34   4   9     1094.36     1149.43     57.26 o 
 -32   4   9      140.87      168.91     44.13 o 
 -30   4   9      358.42      388.17     63.52 o 
 -28   4   9        7.93       15.77     39.40 o 
 -26   4   9     3500.07     3630.75     89.55 o 
 -24   4   9       61.63       41.71     35.83 o 
 -22   4   9     1281.71     1401.57     75.41 o 
 -20   4   9      664.47      793.44     54.35 o 
 -18   4   9     1006.30     1077.41     57.51 o 
 -16   4   9     1761.99     1726.48     72.08 o 
 -14   4   9     6480.92     6423.92    161.23 o 
 -12   4   9     5713.33     6408.22    236.79 o 
 -10   4   9      566.31      659.54     43.97 o 
  -8   4   9    14382.17    14584.55    480.66 o 
  -6   4   9     4788.49     4551.86    124.55 o 
  -4   4   9    12662.62    13119.64    338.40 o 
  -2   4   9     1253.44     1234.44     49.47 o 
   0   4   9     7167.00     7400.70    210.39 o 
   2   4   9      483.25      379.62     43.36 o 
   4   4   9       79.46       83.49     27.64 o 
   6   4   9      381.78      449.60     27.49 o 
   8   4   9     2018.44     2095.88     56.65 o 
  10   4   9      424.82      464.23     35.69 o 
  12   4   9     1703.20     1783.72     60.98 o 
  14   4   9      128.38      129.39     60.71 o 
  16   4   9      299.59      298.11     37.46 o 
  18   4   9      274.59      321.71     39.22 o 
  20   4   9      467.54      524.72     42.49 o 
  22   4   9        0.76       40.14     39.69 o 
  24   4   9       27.58       42.57     40.96 o 
  26   4   9      154.11      164.38     42.80 o 
  28   4   9       19.90       54.40     47.79 o 
 -37   5   9        6.10       64.38     48.64 o 
 -35   5   9       88.27       99.07     39.95 o 
 -33   5   9      121.43      102.23     46.98 o 
 -31   5   9       19.10      -21.34     43.71 o 
 -29   5   9      503.67      579.24     89.42 o 
 -27   5   9      193.86      255.87     43.31 o 
 -25   5   9      432.68      504.32     58.12 o 
 -23   5   9        0.06      -17.60     60.92 o 
 -21   5   9      995.62      998.86     55.57 o 
 -19   5   9      197.62      203.06     31.63 o 
 -17   5   9      261.72      236.47     32.41 o 
 -15   5   9       95.04       77.63     32.07 o 
 -13   5   9     1915.39     2083.49     99.73 o 
 -11   5   9      932.66      902.38     50.88 o 
  -9   5   9     2170.90     2337.08    116.24 o 
  -7   5   9      343.04      414.24     31.70 o 
  -5   5   9     1531.50     1493.40     78.66 o 
  -3   5   9       34.65       49.21     32.76 o 
  -1   5   9      202.48      212.95     35.42 o 
   1   5   9      407.65      495.09     48.85 o 
   3   5   9      393.52      360.06     27.81 o 
   5   5   9       28.00       19.27     39.24 o 
   7   5   9      344.58      392.54     45.04 o 
   9   5   9      153.72      187.41     33.74 o 
  11   5   9      200.09      160.50     34.82 o 
  13   5   9      236.58      224.98     43.07 o 
  15   5   9       73.64      115.60     42.72 o 
  17   5   9        0.14        0.12     43.09 o 
  19   5   9        0.40      -35.83     38.83 o 
  21   5   9      169.79      167.32     43.95 o 
  23   5   9        1.76       26.66     41.35 o 
  25   5   9       48.29       55.00     42.39 o 
  27   5   9       10.69       43.80     48.35 o 
 -36   6   9       13.02       95.76     53.18 o 
 -34   6   9        0.29      129.12     49.66 o 
 -32   6   9      401.83      390.66     40.64 o 
 -30   6   9       21.90       42.04     38.14 o 
 -28   6   9       73.62      129.02     45.31 o 
 -26   6   9      174.47      147.27     48.02 o 
 -24   6   9     1182.30     1330.99     58.82 o 
 -22   6   9        6.85       -8.33     34.63 o 
 -20   6   9      141.29      140.03     36.88 o 
 -18   6   9     1885.22     1947.85     82.40 o 
 -16   6   9      662.01      729.89     43.01 o 
 -14   6   9      117.05       62.44     35.38 o 
 -12   6   9       17.82       55.44     35.79 o 
 -10   6   9     1198.18     1253.20     51.30 o 
  -8   6   9        5.43       -5.29     31.49 o 
  -6   6   9      536.59      577.22     39.24 o 
  -4   6   9       17.33       10.60     34.98 o 
  -2   6   9      101.12      117.30     38.13 o 
   0   6   9      353.57      279.39     40.71 o 
   2   6   9      610.67      612.19     84.19 o 
   4   6   9      110.54      147.47     36.55 o 
   6   6   9       94.80       52.81     31.83 o 
   8   6   9      118.24       37.14     33.63 o 
  10   6   9       73.16      108.73     35.59 o 
  12   6   9        4.02       28.57     42.30 o 
  14   6   9       12.38       65.18     44.20 o 
  16   6   9       34.48      -38.53     44.81 o 
  18   6   9       25.16        8.13     55.74 o 
  20   6   9       19.37      -14.97     41.13 o 
  22   6   9        3.87       50.39     48.01 o 
  24   6   9       15.23       15.20     42.60 o 
  26   6   9        9.89        0.62     48.34 o 
 -33   7   9      157.87      177.99     56.05 o 
 -31   7   9      286.58      365.45     47.56 o 
 -29   7   9      338.18      364.26     47.08 o 
 -27   7   9      161.29      205.50     55.12 o 
 -25   7   9      597.85      682.40     51.66 o 
 -23   7   9      969.04     1120.69     56.27 o 
 -21   7   9      223.79      248.27     40.92 o 
 -19   7   9     1771.11     1735.76     78.78 o 
 -17   7   9      251.48      237.64     40.18 o 
 -15   7   9      892.48     1078.95     50.72 o 
 -13   7   9      144.09      161.38     39.39 o 
 -11   7   9     3421.17     3362.68    175.69 o 
  -9   7   9       29.93       61.44     43.39 o 
  -7   7   9      128.91       97.55     37.45 o 
  -5   7   9      628.51      605.43     44.34 o 
  -3   7   9     2027.09     2092.80     73.50 o 
  -1   7   9       29.96       37.58     41.62 o 
   1   7   9     1077.52     1081.13     69.68 o 
   3   7   9     1388.95     1404.39     57.40 o 
   5   7   9       67.41       63.47     31.61 o 
   7   7   9       62.71       53.15     34.63 o 
   9   7   9      473.47      495.46     39.81 o 
  11   7   9      354.65      430.13     51.32 o 
  13   7   9       62.65       61.20     52.77 o 
  15   7   9      308.62      287.43     48.09 o 
  17   7   9       62.02       93.60     47.54 o 
  19   7   9        8.95       47.49     60.80 o 
  21   7   9        4.95       25.12     43.33 o 
  23   7   9       79.35      174.21     44.28 o 
 -32   8   9      156.64      164.57     61.46 o 
 -30   8   9       27.05       41.89     79.28 o 
 -28   8   9       92.36      138.74     47.99 o 
 -26   8   9       16.38       22.50     45.87 o 
 -24   8   9      228.07      309.80     46.70 o 
 -22   8   9      380.54      476.33     78.77 o 
 -20   8   9      217.62      216.78     45.32 o 
 -18   8   9      357.73      383.43     68.03 o 
 -16   8   9      263.92      273.61     44.50 o 
 -14   8   9      552.93      617.21     60.29 o 
 -12   8   9      671.24      716.43     51.16 o 
 -10   8   9     1328.99     1454.05     71.08 o 
  -8   8   9       39.23       25.00     40.29 o 
  -6   8   9        1.45       -9.77     41.04 o 
  -4   8   9      188.38      221.44     77.85 o 
  -2   8   9     1999.88     2061.38     87.01 o 
   0   8   9       43.96       71.87     50.37 o 
   2   8   9      298.31      230.59     59.66 o 
   4   8   9       27.62        6.02     48.11 o 
   6   8   9      354.25      436.98     73.02 o 
   8   8   9        9.62       21.83     35.92 o 
  10   8   9      255.15      300.03     61.56 o 
  12   8   9        6.47       -0.47     45.76 o 
  14   8   9       43.65      -28.05     57.56 o 
  16   8   9      154.38      180.35     63.05 o 
  18   8   9       68.30       48.55     65.65 o 
  20   8   9       42.95       24.36     51.27 o 
 -29   9   9      235.35      306.32     65.99 o 
 -27   9   9      283.64      262.90     63.51 o 
 -25   9   9       88.93       95.14     49.99 o 
 -23   9   9       77.63       62.27     49.99 o 
 -21   9   9      751.22      847.59     56.34 o 
 -19   9   9      155.52      153.28     47.37 o 
 -17   9   9      158.41       98.31     47.13 o 
 -15   9   9       30.01       81.93     33.97 o 
 -13   9   9      304.78      428.06     61.31 o 
 -11   9   9       34.73      -46.18     58.84 o 
  -9   9   9      105.80       91.68     47.67 o 
  -7   9   9       80.86       62.86     49.35 o 
  -5   9   9        5.55       -6.21     94.63 o 
  -3   9   9      172.70       68.10     53.38 o 
  -1   9   9      309.82      266.31     56.42 o 
   1   9   9       24.04      -44.25     44.57 o 
   3   9   9       29.52      -44.79     44.79 o 
   5   9   9      142.94       48.72     46.86 o 
   7   9   9      103.71      161.27     70.42 o 
   9   9   9        0.36      -34.45     45.86 o 
  11   9   9       22.67       57.19     46.34 o 
  13   9   9        8.20       43.99     48.44 o 
  15   9   9       10.08      -45.49     48.98 o 
  17   9   9       11.76      -44.57     79.53 o 
 -24  10   9      108.40      155.88     64.83 o 
 -22  10   9      482.01      550.43     68.37 o 
 -20  10   9      599.09      699.46     69.21 o 
 -18  10   9      411.81      510.50     80.67 o 
 -16  10   9      647.29      459.57     48.52 o 
 -14  10   9      261.80      270.43     49.03 o 
 -12  10   9      408.06      513.85     53.19 o 
 -10  10   9       47.59       54.06     55.62 o 
  -8  10   9      915.39      817.16     61.12 o 
  -6  10   9        8.85       -7.40     53.85 o 
  -4  10   9      157.91      140.79     57.24 o 
  -2  10   9       10.86      -63.70     81.11 o 
   0  10   9     1289.67     1298.96     61.92 o 
   2  10   9        1.97      -12.68     47.82 o 
   4  10   9      170.43      150.31     68.21 o 
   6  10   9      282.43      233.25     50.62 o 
   8  10   9      376.68      311.95     64.91 o 
  10  10   9        1.24       49.21     45.34 o 
  12  10   9        7.49      -14.91     55.55 o 
  14  10   9      154.16      170.16     74.05 o 
 -19  11   9       49.63       78.94     79.23 o 
 -17  11   9       53.98       43.30     76.50 o 
 -15  11   9       25.02       66.05     48.21 o 
 -13  11   9      116.35      169.52     52.30 o 
 -11  11   9      893.87      944.85     70.69 o 
  -9  11   9       37.46       76.20     56.93 o 
  -7  11   9        7.78      -31.52     56.32 o 
  -5  11   9       83.95      128.53     59.51 o 
  -3  11   9      123.45      171.66     59.66 o 
  -1  11   9      345.95      341.62     51.92 o 
   1  11   9       48.27      -45.97     49.11 o 
   3  11   9       43.91      -17.19     49.74 o 
   5  11   9      216.19      313.27     76.18 o 
   7  11   9       40.80       18.02     63.22 o 
   9  11   9       93.19      119.32     88.21 o 
 -40   0  10      167.61      250.96     76.59 o 
 -38   0  10      404.94      486.07     55.72 o 
 -36   0  10       80.16       10.03     45.41 o 
 -34   0  10       48.99       16.03     43.09 o 
 -32   0  10      908.55      913.26     52.58 o 
 -30   0  10      564.82      604.47     74.33 o 
 -28   0  10        5.26       23.40     62.26 o 
 -26   0  10      256.92      332.00     63.16 o 
 -24   0  10     2153.94     2409.61    115.31 o 
 -20   0  10     1419.12     1196.59     83.72 o 
 -18   0  10       36.07       59.47     51.45 o 
 -16   0  10     3539.95     3950.38    150.98 o 
 -14   0  10      469.49      480.25     58.85 o 
 -12   0  10     7652.90     6964.10    237.18 o 
 -10   0  10      991.73      878.09     67.90 o 
  -8   0  10     1400.75     1978.46    107.82 o 
  -6   0  10     1961.49     2004.55    109.45 o 
  -4   0  10    17559.18    16104.78    362.92 o 
  -2   0  10       28.99      154.23     57.79 o 
   0   0  10     1175.04     1186.38     79.84 o 
   2   0  10     1174.51     1140.40     53.75 o 
   4   0  10     5893.07     5496.67    273.12 o 
   6   0  10      429.35      637.94     61.67 o 
   8   0  10       34.26        2.46     41.09 o 
  10   0  10      417.17      437.12     66.00 o 
  12   0  10      748.49      650.85     73.97 o 
  14   0  10      347.22      343.08     56.91 o 
  16   0  10       12.25      113.92     51.36 o 
  18   0  10     1738.88     1877.63    158.63 o 
  20   0  10      265.00      308.96     57.65 o 
  22   0  10       63.29      142.23     57.73 o 
  24   0  10       17.72      -31.81     58.07 o 
  26   0  10      300.12      323.03     76.00 o 
  28   0  10       43.10       16.85     61.21 o 
 -39   1  10       26.85      -22.91     54.73 o 
 -37   1  10      404.84      421.91     55.93 o 
 -35   1  10       25.19       43.79     39.94 o 
 -33   1  10      554.76      491.83    105.29 o 
 -31   1  10      135.83      126.57     37.00 o 
 -29   1  10      438.88      533.80     40.09 o 
 -27   1  10      237.89      284.96     36.08 o 
 -25   1  10     1478.24     1546.67     55.66 o 
 -23   1  10     1240.20     1216.95     76.10 o 
 -21   1  10      245.97      229.38     59.37 o 
 -19   1  10        8.27      -22.69     56.90 o 
 -17   1  10     1040.78     1136.88     54.38 o 
 -15   1  10     1288.38     1480.54     80.02 o 
 -13   1  10     1693.94     1561.71    125.03 o 
 -11   1  10     1817.10     1908.58    105.53 o 
  -9   1  10       22.91       81.87     38.18 o 
  -7   1  10      242.93      132.35     43.81 o 
  -5   1  10      272.23      358.28     93.81 o 
  -3   1  10     6774.92     6764.00    167.72 o 
  -1   1  10       24.74       39.48     33.35 o 
   1   1  10     1043.45      891.49     43.63 o 
   3   1  10     1104.36      977.96     39.42 o 
   5   1  10     1321.74     1433.32     46.04 o 
   7   1  10      402.24      332.29     30.76 o 
   9   1  10     1257.90     1130.38     42.09 o 
  11   1  10      140.05      138.58     32.59 o 
  13   1  10      140.57      106.52     37.96 o 
  15   1  10       12.33       -3.72     34.60 o 
  17   1  10      943.55      868.75     43.50 o 
  19   1  10       25.24       48.85     37.98 o 
  21   1  10        4.79      -15.04     38.92 o 
  23   1  10       69.19      107.72     47.13 o 
  25   1  10        0.57       -1.47     41.05 o 
  27   1  10       12.48       35.91     42.44 o 
  29   1  10        6.57        2.35     58.84 o 
 -40   2  10      152.05      176.75     80.16 o 
 -38   2  10       13.02        0.40     75.85 o 
 -36   2  10      227.35      258.83    103.31 o 
 -34   2  10      400.27      462.49     45.81 o 
 -32   2  10        8.60       75.64     39.62 o 
 -30   2  10      397.89      402.89     62.82 o 
 -28   2  10      543.09      640.99     42.72 o 
 -26   2  10      933.55     1018.31     45.76 o 
 -24   2  10      649.77      622.50     49.92 o 
 -22   2  10     4225.20     4179.84    164.69 o 
 -20   2  10        1.58      -34.15     62.64 o 
 -18   2  10      133.64      160.50     66.46 o 
 -16   2  10      393.48      342.23     68.87 o 
 -14   2  10     7559.74     7854.25    199.56 o 
 -12   2  10      685.86      659.00     34.13 o 
 -10   2  10     1127.89      816.82     93.24 o 
  -8   2  10      907.42      828.18    129.01 o 
  -6   2  10     2363.83     2493.05     86.67 o 
  -4   2  10      118.20      190.02     41.01 o 
  -2   2  10     4109.92     3547.71    108.19 o 
   0   2  10     2081.73     1952.99     52.47 o 
   2   2  10      111.38      166.18     53.87 o 
   4   2  10     2163.14     1950.86     65.58 o 
   6   2  10     2766.03     2756.26     62.25 o 
   8   2  10     1617.98     1571.24     50.26 o 
  10   2  10      328.35      320.70     34.29 o 
  12   2  10     1797.57     1782.15     55.39 o 
  14   2  10        9.78        9.55     39.34 o 
  16   2  10      126.83      116.75     36.27 o 
  18   2  10       11.91       41.61     37.97 o 
  20   2  10      309.57      336.84     41.02 o 
  22   2  10       22.55        2.39     39.52 o 
  24   2  10       13.78      -40.74     40.74 o 
  26   2  10        0.81       17.70     41.58 o 
  28   2  10       66.36      120.42     43.74 o 
 -39   3  10       65.26       45.38     82.44 o 
 -37   3  10       45.64       63.05     80.66 o 
 -35   3  10      516.58      547.99     55.14 o 
 -33   3  10       10.59       26.17     41.69 o 
 -31   3  10        3.80      -15.19     40.84 o 
 -29   3  10      182.63      146.55     40.58 o 
 -27   3  10     1803.33     2000.60     67.20 o 
 -25   3  10        5.17      -51.71     92.60 o 
 -23   3  10      122.29      -27.80     67.19 o 
 -21   3  10      555.49      591.32     76.46 o 
 -19   3  10     1679.27     1854.32    119.23 o 
 -17   3  10      509.07      468.95     74.23 o 
 -15   3  10      949.50      849.65     61.23 o 
 -13   3  10     1641.28     1817.26     86.61 o 
 -11   3  10      395.38      543.82     43.91 o 
  -9   3  10     1511.13     1434.27     79.99 o 
  -7   3  10     2189.84     2174.48    147.78 o 
  -5   3  10     1654.18     2282.80    121.20 o 
  -3   3  10       22.94       27.75     34.55 o 
  -1   3  10     2394.83     2128.99     91.73 o 
   1   3  10      880.46      923.99     42.69 o 
   3   3  10        2.32       31.40     30.93 o 
   5   3  10       46.09       32.58     28.43 o 
   7   3  10     4067.94     4100.08    142.12 o 
   9   3  10       18.87       27.76     35.67 o 
  11   3  10       28.20       38.80     32.92 o 
  13   3  10      246.10      296.43     42.03 o 
  15   3  10     1009.52      928.12     50.66 o 
  17   3  10        1.46      -36.94     36.94 o 
  19   3  10       29.12       -6.48     49.45 o 
  21   3  10      158.45      153.20     41.04 o 
  23   3  10       35.20       34.88     41.54 o 
  25   3  10       16.78       44.05     42.39 o 
  27   3  10        9.39       75.38     43.04 o 
 -38   4  10        6.47       12.40     84.76 o 
 -36   4  10       47.47      103.57     83.37 o 
 -34   4  10      235.73      202.08     46.26 o 
 -32   4  10       52.06       -8.22     48.18 o 
 -30   4  10       40.92       75.02     48.41 o 
 -28   4  10       31.26       49.69     40.91 o 
 -26   4  10      520.68      591.24     44.37 o 
 -24   4  10       54.94       72.14     76.38 o 
 -22   4  10      433.89      383.67     78.76 o 
 -20   4  10      246.77      143.57     73.74 o 
 -18   4  10        5.56       -0.96     41.80 o 
 -16   4  10       10.64       24.08     40.54 o 
 -14   4  10     1836.68     1718.34     89.14 o 
 -12   4  10     1441.39     1436.69    154.91 o 
 -10   4  10      570.28      515.30     45.87 o 
  -8   4  10       70.08       29.32     41.04 o 
  -6   4  10     2041.64     2102.38    191.78 o 
  -4   4  10      775.95      792.46     47.28 o 
  -2   4  10      293.38      236.02     34.37 o 
   0   4  10      261.86      240.03     36.11 o 
   2   4  10       55.75      101.68     37.48 o 
   4   4  10       18.89       -5.77     24.65 o 
   6   4  10      167.48      152.94     32.99 o 
   8   4  10      431.57      428.53     40.02 o 
  10   4  10       92.20       80.88     34.23 o 
  12   4  10       45.54       32.67     34.97 o 
  14   4  10       70.92      120.33     43.75 o 
  16   4  10      111.19      135.47     43.76 o 
  18   4  10       16.27       25.46     45.20 o 
  20   4  10       71.71      109.87     41.50 o 
  22   4  10        0.40        6.06     41.45 o 
  24   4  10        2.90        8.25     42.31 o 
  26   4  10        0.43       -3.80     43.25 o 
 -37   5  10      271.03      449.88    103.60 o 
 -35   5  10        6.32      100.09     94.64 o 
 -33   5  10      239.99      174.27     64.03 o 
 -31   5  10       86.07       71.55     45.60 o 
 -29   5  10       93.18      110.84     43.46 o 
 -27   5  10        5.11        7.95     55.07 o 
 -25   5  10     1695.31     1891.55    143.05 o 
 -23   5  10      826.55      837.88     96.47 o 
 -21   5  10       84.94       -7.53     56.42 o 
 -19   5  10      680.79      623.65     48.48 o 
 -17   5  10     2204.00     2229.05     81.84 o 
 -15   5  10      267.70      286.09     46.44 o 
 -13   5  10      291.48      221.08     43.21 o 
 -11   5  10     2291.15     2254.45     89.60 o 
  -9   5  10      177.00      178.66     84.74 o 
  -7   5  10     1072.40      797.74     55.36 o 
  -5   5  10       53.15       38.82     32.04 o 
  -3   5  10     1105.14     1055.91     73.32 o 
  -1   5  10       52.45       36.65     36.42 o 
   1   5  10     3814.68     3458.26     90.27 o 
   3   5  10        9.53        7.19     47.49 o 
   5   5  10      387.43      426.92     48.83 o 
   7   5  10      297.89      382.38     39.91 o 
   9   5  10     1006.39     1010.40     53.74 o 
  11   5  10      226.22      243.17     37.95 o 
  13   5  10       91.69      151.43     60.34 o 
  15   5  10      436.08      392.67     54.63 o 
  17   5  10       12.39       42.74     46.21 o 
  19   5  10       57.14       43.23     46.46 o 
  21   5  10        1.04        8.98     52.89 o 
  23   5  10      118.24      148.27     43.77 o 
  25   5  10        2.44      -22.76     44.05 o 
 -34   6  10        6.74       71.59     96.60 o 
 -32   6  10      413.37      479.23     66.50 o 
 -30   6  10       92.41       44.83     61.23 o 
 -28   6  10       29.10       41.76     38.76 o 
 -26   6  10       23.75       60.00     43.71 o 
 -24   6  10     1137.73     1165.37    139.37 o 
 -22   6  10       73.91       51.89     41.80 o 
 -20   6  10      550.95      401.93     45.11 o 
 -18   6  10        8.17       59.41     48.27 o 
 -16   6  10     1605.49     1648.51    146.61 o 
 -14   6  10       74.82      106.27     45.08 o 
 -12   6  10     1245.43     1248.70     71.27 o 
 -10   6  10      471.94      496.66     85.00 o 
  -8   6  10      702.27      825.46     60.47 o 
  -6   6  10      223.70      231.38     49.95 o 
  -4   6  10     1915.63     1833.48     63.77 o 
  -2   6  10      335.76      378.95     50.53 o 
   0   6  10       39.93       35.79     41.86 o 
   2   6  10     1349.06     1364.04    103.28 o 
   4   6  10     2567.90     2544.22    137.89 o 
   6   6  10       31.50       45.43     31.25 o 
   8   6  10       36.37       22.34     34.01 o 
  10   6  10     2572.89     2641.02     68.73 o 
  12   6  10      320.39      274.83     46.44 o 
  14   6  10       12.15        1.90     45.16 o 
  16   6  10       16.57      -31.29     46.54 o 
  18   6  10      423.52      380.45     70.03 o 
  20   6  10        0.41      -66.49     66.49 o 
  22   6  10       34.64       31.88     43.79 o 
 -33   7  10        0.97       22.02     52.85 o 
 -31   7  10       10.83       32.79     52.18 o 
 -29   7  10        2.44       -1.31     51.92 o 
 -27   7  10       27.36       60.37     50.77 o 
 -25   7  10        1.31       28.64     48.42 o 
 -23   7  10      126.08       99.39     73.66 o 
 -21   7  10        1.55       17.17     47.12 o 
 -19   7  10      309.35      254.50     49.08 o 
 -17   7  10       14.53       34.69     48.03 o 
 -15   7  10      191.04      168.52     48.63 o 
 -13   7  10       36.16       29.41     48.51 o 
 -11   7  10      176.87       45.12     50.08 o 
  -9   7  10       60.10       62.87     34.58 o 
  -7   7  10      227.34      243.05     42.68 o 
  -5   7  10       29.60       14.44     39.48 o 
  -3   7  10       11.33      -35.01     49.57 o 
  -1   7  10      465.51      372.89     47.24 o 
   1   7  10      111.39      108.34     50.43 o 
   3   7  10      573.21      664.85     90.54 o 
   5   7  10        5.06       -1.09     44.12 o 
   7   7  10        2.72      -32.69     33.39 o 
   9   7  10       78.05       21.26     37.32 o 
  11   7  10       29.12      -24.03     45.36 o 
  13   7  10       32.11       33.66     52.39 o 
  15   7  10       10.84       -8.93     77.52 o 
  17   7  10       27.04       15.82     49.05 o 
  19   7  10       63.86       28.13     60.65 o 
  21   7  10        6.02       20.74     51.56 o 
 -30   8  10      210.55      183.19     59.79 o 
 -28   8  10        2.09      -23.44     56.35 o 
 -26   8  10      279.83      309.93     57.89 o 
 -24   8  10        1.10       37.84     54.15 o 
 -22   8  10      903.17      818.98     63.77 o 
 -20   8  10        3.10      -10.72     51.00 o 
 -18   8  10       14.62       47.42     51.69 o 
 -16   8  10       49.21       55.13     52.51 o 
 -14   8  10     1241.54     1223.39     90.53 o 
 -12   8  10      144.88      280.58     56.32 o 
 -10   8  10     1172.75     1059.65     78.85 o 
  -8   8  10      352.72      378.97     43.83 o 
  -6   8  10      612.26      535.87     63.15 o 
  -4   8  10     1083.53     1086.68     62.09 o 
  -2   8  10      829.10      800.01    121.72 o 
   0   8  10      888.34      861.61     64.17 o 
   2   8  10      117.13      130.82     56.70 o 
   4   8  10      519.99      500.38     57.05 o 
   6   8  10        8.13       -7.76     47.27 o 
   8   8  10       98.03       98.45     35.51 o 
  10   8  10        1.09       -6.27     61.88 o 
  12   8  10      327.20      311.29     57.40 o 
  14   8  10       49.55       53.37     90.41 o 
  16   8  10        3.33       -8.20     73.14 o 
  18   8  10      133.19      117.14     51.85 o 
 -27   9  10       71.40      131.14     96.09 o 
 -25   9  10       26.83       80.25     59.05 o 
 -23   9  10       76.86      205.99     60.67 o 
 -21   9  10      251.51      215.74     82.27 o 
 -19   9  10       12.02        4.79     57.31 o 
 -17   9  10       16.12      -34.74     55.47 o 
 -15   9  10       61.17       80.30     86.24 o 
 -13   9  10      483.20      526.15    127.92 o 
 -11   9  10        8.47       30.13     39.78 o 
  -9   9  10      255.00      169.06     48.04 o 
  -7   9  10       41.10       49.69     50.74 o 
  -5   9  10      217.36      183.01     53.65 o 
  -3   9  10       69.24       93.00    102.18 o 
  -1   9  10      805.10      729.45     98.45 o 
   1   9  10       63.44       15.46     57.90 o 
   3   9  10       35.52        9.37     48.32 o 
   5   9  10       66.47       39.88     48.74 o 
   7   9  10      180.47      177.17     73.24 o 
   9   9  10       60.89      -24.20     62.26 o 
  11   9  10       94.67      145.46     46.34 o 
  13   9  10        3.12      -47.72     47.72 o 
  15   9  10       23.49      -17.77     49.85 o 
 -22  10  10       18.94      -59.86     60.68 o 
 -20  10  10       12.29      -21.18     62.07 o 
 -18  10  10        0.69       -7.27     60.20 o 
 -16  10  10       54.18       55.72     75.17 o 
 -14  10  10       51.23       40.94     72.21 o 
 -12  10  10       45.10       83.61     45.36 o 
 -10  10  10       27.64       12.34     64.86 o 
  -8  10  10        1.19      -11.24     53.21 o 
  -6  10  10       15.17      -38.52     54.61 o 
  -4  10  10       27.87      -52.78     55.50 o 
  -2  10  10      104.59       84.70     58.48 o 
   0  10  10        3.98      -27.27    116.30 o 
   2  10  10       10.04      -50.17     50.17 o 
   4  10  10      155.67      158.36     51.72 o 
   6  10  10       54.85       63.94     64.67 o 
   8  10  10       10.31       36.71    127.60 o 
  10  10  10       74.78       58.29     66.41 o 
 -15  11  10       19.14       95.82     78.09 o 
 -13  11  10       96.58       40.23     44.65 o 
 -11  11  10      451.37      518.12     57.05 o 
  -9  11  10        7.21       21.14     55.32 o 
  -7  11  10       29.83       69.25     56.71 o 
  -5  11  10        8.33      -51.04     77.38 o 
  -3  11  10       97.19      104.05     60.47 o 
  -1  11  10       79.47      119.02     61.42 o 
   1  11  10       35.76       59.32     84.42 o 
   3  11  10        0.89        0.35     51.60 o 
 -39   1  11       49.72      147.50     70.46 o 
 -37   1  11       67.64      124.07     68.27 o 
 -35   1  11       99.35      178.33     67.01 o 
 -33   1  11      259.65      361.13     72.70 o 
 -31   1  11       88.23      147.61     66.72 o 
 -29   1  11       13.99       31.16     64.49 o 
 -27   1  11      336.98      401.71     67.16 o 
 -25   1  11      900.16      983.44     80.28 o 
 -23   1  11      205.61      193.54     66.86 o 
 -21   1  11       96.26      139.39     66.30 o 
 -19   1  11     1282.10     1318.56     62.57 o 
 -17   1  11     1754.50     1774.32    112.15 o 
 -15   1  11     1094.86     1136.94    157.19 o 
 -13   1  11        5.80      111.59     64.83 o 
 -11   1  11     2885.26     3054.66     97.70 o 
  -9   1  11      910.51      966.68     43.12 o 
  -7   1  11     1422.92     1507.31    119.53 o 
  -5   1  11       11.72       21.09     51.24 o 
  -3   1  11     1186.22     1361.38     54.62 o 
  -1   1  11     1116.99     1249.70     51.65 o 
   1   1  11      617.28      670.46     78.22 o 
   3   1  11       80.23       84.19     25.34 o 
   5   1  11        1.54       38.15     31.69 o 
   7   1  11     1013.16     1049.04     40.94 o 
   9   1  11      331.75      318.76     34.94 o 
  11   1  11      131.48      175.93     40.17 o 
  13   1  11       21.46       46.44     48.06 o 
  15   1  11      112.82       75.46     43.01 o 
  17   1  11      185.68      193.50     45.92 o 
  19   1  11       89.95      133.77     41.42 o 
  21   1  11        8.50      -19.55     41.23 o 
  23   1  11        1.76      -15.91     42.37 o 
  25   1  11       10.94       14.93     43.37 o 
 -38   2  11      123.76      108.11     76.05 o 
 -36   2  11      100.34      145.75     74.35 o 
 -34   2  11        8.78       28.80     69.55 o 
 -32   2  11        6.35      -12.69     68.21 o 
 -30   2  11      351.37      450.91     78.06 o 
 -28   2  11      166.17      193.17     72.22 o 
 -26   2  11       88.85      -22.66     70.54 o 
 -24   2  11        1.76       71.50     72.45 o 
 -22   2  11      603.21      627.33     80.15 o 
 -20   2  11      773.79      844.42     82.31 o 
 -18   2  11     1748.20     1706.73     71.10 o 
 -16   2  11      271.32      473.71     45.93 o 
 -14   2  11      968.03     1068.63    108.34 o 
 -12   2  11     1298.72     1124.44     62.08 o 
 -10   2  11      942.60      900.35     53.08 o 
  -8   2  11      236.72      345.86     47.23 o 
  -6   2  11       10.43        3.95     43.08 o 
  -4   2  11     1077.01     1229.89     63.04 o 
  -2   2  11      202.50      176.08     49.22 o 
   0   2  11       67.75        1.09     27.33 o 
   2   2  11      133.11       85.14     34.06 o 
   4   2  11      346.68      415.28     29.42 o 
   6   2  11       77.87       57.91     30.20 o 
   8   2  11      447.39      436.92     37.55 o 
  10   2  11       19.33       53.39     38.12 o 
  12   2  11       76.72       79.87     68.37 o 
  14   2  11       68.23       79.89     56.21 o 
  16   2  11      192.85      240.68     46.00 o 
  18   2  11       58.44       24.69     45.62 o 
  20   2  11       27.32       34.97     41.64 o 
  22   2  11       21.47       13.87     42.27 o 
  24   2  11        7.27       17.68     43.12 o 
  26   2  11        3.25        0.42     50.70 o 
 -37   3  11        4.31       60.93     81.15 o 
 -35   3  11       31.20       93.95     78.74 o 
 -33   3  11      119.07      302.62     86.91 o 
 -31   3  11        0.05      -40.83     80.53 o 
 -29   3  11       81.02      134.13     79.62 o 
 -27   3  11      357.29      363.64     82.38 o 
 -25   3  11       75.29       36.31     78.74 o 
 -23   3  11       33.09       49.53     75.13 o 
 -21   3  11      213.76      268.40     78.84 o 
 -19   3  11     1931.85     2085.74    137.69 o 
 -17   3  11      359.93      436.79     72.39 o 
 -15   3  11       14.71       83.17     39.58 o 
 -13   3  11     1468.59     1488.42     97.42 o 
 -11   3  11      724.59      807.43     96.15 o 
  -9   3  11       80.15      100.76     44.00 o 
  -7   3  11      594.99      602.26     51.26 o 
  -5   3  11      214.18      187.14     78.65 o 
  -3   3  11       16.40       22.57     63.61 o 
  -1   3  11       22.59       39.95     31.78 o 
   1   3  11      516.79      542.51     42.78 o 
   3   3  11      292.45      315.04     35.73 o 
   5   3  11       46.00       39.52     28.30 o 
   7   3  11       16.27       32.93     31.87 o 
   9   3  11       49.58       24.99     50.00 o 
  11   3  11      182.60      171.18     41.30 o 
  13   3  11        3.03      -24.60     41.12 o 
  15   3  11        2.33      -43.11     43.11 o 
  17   3  11        5.96        1.19     44.77 o 
  19   3  11       20.21      -35.72     46.69 o 
  21   3  11       12.90       44.94     42.28 o 
  23   3  11        0.90       15.45     43.61 o 
  25   3  11       12.94        3.74     43.94 o 
 -36   4  11      264.65      335.24     96.27 o 
 -34   4  11       48.78      109.91     91.04 o 
 -32   4  11       21.95      102.18     87.12 o 
 -30   4  11      252.83      315.92     88.49 o 
 -28   4  11     1204.26     1466.30    110.51 o 
 -26   4  11      239.06      245.22     86.06 o 
 -24   4  11      135.87      200.91     83.70 o 
 -22   4  11     1028.42     1138.87    100.68 o 
 -20   4  11      135.33       63.46     79.12 o 
 -18   4  11      664.75      456.78     42.41 o 
 -16   4  11       52.89       42.65     39.95 o 
 -14   4  11     1088.20     1232.99     97.66 o 
 -12   4  11       33.17       55.62     43.53 o 
 -10   4  11     1766.82     1691.68     76.62 o 
  -8   4  11      459.36      502.63     62.61 o 
  -6   4  11     1248.51     1588.24     78.58 o 
  -4   4  11      904.91      929.97    104.63 o 
  -2   4  11      664.82      617.58     49.92 o 
   0   4  11       60.38       62.83     37.26 o 
   2   4  11      137.38       88.41     44.30 o 
   4   4  11      699.93      611.57     41.65 o 
   6   4  11      494.30      460.31     33.86 o 
   8   4  11       12.72        9.85     37.56 o 
  10   4  11        3.26      -33.26     40.43 o 
  12   4  11       13.62      -29.57     53.37 o 
  14   4  11      188.35      197.80     45.68 o 
  16   4  11       63.63        5.50     45.16 o 
  18   4  11      115.40       49.38     46.99 o 
  20   4  11        9.06      -48.50     48.50 o 
  22   4  11      127.66      113.93     59.63 o 
  24   4  11       58.06       47.42     44.61 o 
 -35   5  11       35.09       63.37     96.86 o 
 -33   5  11      109.29       74.13     94.93 o 
 -31   5  11        3.69      198.48     96.28 o 
 -29   5  11       49.27      -89.69     89.69 o 
 -27   5  11      887.56     1112.79    108.31 o 
 -25   5  11      269.70      282.11     89.77 o 
 -23   5  11       11.06       23.07     86.70 o 
 -21   5  11        1.32      -17.77     67.38 o 
 -19   5  11     1201.36     1246.46     61.83 o 
 -17   5  11        7.55      -19.24     47.52 o 
 -15   5  11      289.24      252.82     45.98 o 
 -13   5  11       22.56       73.55     45.95 o 
 -11   5  11      266.17      305.53     50.15 o 
  -9   5  11       90.34      135.36     48.67 o 
  -7   5  11     1416.82     1553.00     97.22 o 
  -5   5  11        1.01        4.79     29.98 o 
  -3   5  11       88.41      102.73     36.46 o 
  -1   5  11      497.58      372.73     41.97 o 
   1   5  11      223.26      235.13     43.26 o 
   3   5  11       18.64       -7.68     54.38 o 
   5   5  11        0.84       -5.01     49.97 o 
   7   5  11      457.64      530.22     67.70 o 
   9   5  11       27.68       36.08     42.55 o 
  11   5  11       42.45       23.83     38.24 o 
  13   5  11       11.94       41.11     45.47 o 
  15   5  11       17.08        2.36     46.62 o 
  17   5  11        3.17       21.21     48.36 o 
  19   5  11       18.23       39.72     49.28 o 
  21   5  11        0.31      -40.96     50.58 o 
 -32   6  11       30.04      136.77    101.60 o 
 -30   6  11      200.30      528.19    105.38 o 
 -28   6  11        2.00       29.01     94.48 o 
 -26   6  11      207.46      380.65     98.53 o 
 -24   6  11       85.44       80.85     60.59 o 
 -22   6  11      423.81      548.92     48.24 o 
 -20   6  11       26.87       38.63     44.66 o 
 -18   6  11     1511.69     1656.82    122.99 o 
 -16   6  11      152.75      217.07     50.10 o 
 -14   6  11      116.71      207.93     50.52 o 
 -12   6  11       66.91        8.24     49.19 o 
 -10   6  11     1209.62     1415.85     80.46 o 
  -8   6  11      514.10      737.15    172.93 o 
  -6   6  11      396.55      376.83     36.81 o 
  -4   6  11      197.44      165.12     39.67 o 
  -2   6  11      176.58      166.41     42.12 o 
   0   6  11        7.98       37.81     43.16 o 
   2   6  11      381.59      371.50    111.87 o 
   4   6  11      319.90      194.01     53.96 o 
   6   6  11       99.30       84.52     53.71 o 
   8   6  11      145.46      189.60     38.36 o 
  10   6  11       88.31       87.70     38.02 o 
  12   6  11       80.68       16.36     44.85 o 
  14   6  11        2.60       45.39     46.92 o 
  16   6  11      105.20      107.76     49.15 o 
  18   6  11       12.20      -33.49     49.47 o 
  20   6  11        0.20      -40.36     52.49 o 
 -31   7  11      139.78      239.69    114.59 o 
 -29   7  11      135.09      122.19     51.22 o 
 -27   7  11        8.37      -37.67     57.21 o 
 -25   7  11      418.92      464.20    162.57 o 
 -23   7  11      229.62      182.61     49.13 o 
 -21   7  11       72.05      115.92     49.08 o 
 -19   7  11       66.95       23.76     49.45 o 
 -17   7  11     1267.19     1323.77     95.81 o 
 -15   7  11      263.00      244.02     53.30 o 
 -13   7  11       79.50      175.12    101.56 o 
 -11   7  11      233.91      267.94     55.77 o 
  -9   7  11     1045.47     1205.18     71.29 o 
  -7   7  11      276.90      203.73     81.86 o 
  -5   7  11        8.33      -16.76     47.33 o 
  -3   7  11      173.22      198.23     45.21 o 
  -1   7  11      711.60      809.52    132.65 o 
   1   7  11      234.59      242.32     54.84 o 
   3   7  11       34.50       24.24     54.40 o 
   5   7  11       90.02       52.29     55.98 o 
   7   7  11      128.53       56.38     67.45 o 
   9   7  11       91.20      110.71     49.87 o 
  11   7  11       78.65       20.61     44.60 o 
  13   7  11        5.73       19.76     47.39 o 
  15   7  11        4.75      -37.52     49.17 o 
  17   7  11       69.17        6.53     50.40 o 
 -28   8  11        2.31       57.99     55.69 o 
 -26   8  11        1.31       34.87    112.04 o 
 -24   8  11       75.17       58.90     54.78 o 
 -22   8  11       17.58       50.59     83.45 o 
 -20   8  11        1.07      -32.17     53.30 o 
 -18   8  11       43.76       76.59     54.34 o 
 -16   8  11      202.53      238.42     56.67 o 
 -14   8  11       12.77      -19.75     54.79 o 
 -12   8  11      102.77       29.43     55.12 o 
 -10   8  11        2.47      -20.90     54.89 o 
  -8   8  11       41.36       17.98     37.95 o 
  -6   8  11       60.25       49.97     43.28 o 
  -4   8  11      589.27      564.52     89.98 o 
  -2   8  11        6.51       -5.13     51.68 o 
   0   8  11       41.63      101.48     54.84 o 
   2   8  11        4.07       34.46     56.10 o 
   4   8  11      182.11      273.64     59.67 o 
   6   8  11        3.09       93.90     60.45 o 
   8   8  11        3.49      -49.68     49.68 o 
  10   8  11        7.83       53.75     77.34 o 
  12   8  11        1.26       69.04     47.42 o 
  14   8  11        3.94        1.07     48.10 o 
 -23   9  11       31.74       15.85     61.05 o 
 -21   9  11      229.48      228.93     62.28 o 
 -19   9  11      412.57      504.84    103.57 o 
 -17   9  11        1.25       80.39     65.04 o 
 -15   9  11      305.20      265.62     61.38 o 
 -13   9  11        5.66       36.96     58.99 o 
 -11   9  11      420.07      401.95     75.59 o 
  -9   9  11        0.67       54.37     56.55 o 
  -7   9  11      350.82      313.13     77.09 o 
  -5   9  11      186.25      165.43     53.11 o 
  -3   9  11        0.52       50.81     76.63 o 
  -1   9  11       35.85       47.73     55.90 o 
   1   9  11      164.99      147.79     60.08 o 
   3   9  11       27.03       18.46     59.37 o 
   5   9  11       84.29      111.25     52.02 o 
   7   9  11      153.85      184.54     53.44 o 
   9   9  11        8.95        4.58     66.23 o 
  11   9  11       31.94      -12.55     66.55 o 
 -18  10  11        0.33       36.11     75.88 o 
 -16  10  11        6.13      -54.90     71.33 o 
 -14  10  11      151.64       48.15     72.55 o 
 -12  10  11      519.40      503.14     81.19 o 
 -10  10  11        0.64      -44.27     44.27 o 
  -8  10  11       15.30      -51.71     51.71 o 
  -6  10  11       65.75      -27.91     53.93 o 
  -4  10  11       47.73      -28.30     55.81 o 
  -2  10  11       31.29       81.75    113.86 o 
   0  10  11       86.28       98.13     59.94 o 
   2  10  11       42.72      -72.68    100.48 o 
   4  10  11        4.81      -17.73     51.42 o 
   6  10  11       87.70      -10.99     93.14 o 
 -26   0  12      544.27      482.79     71.85 o 
 -24   0  12      579.53      500.77     74.81 o 
 -22   0  12      844.18     1132.64     87.75 o 
 -20   0  12       12.54       48.28     67.04 o 
 -18   0  12     3484.90     3217.34    140.77 o 
 -16   0  12        2.92      141.18     67.54 o 
 -14   0  12       59.96      199.63     69.17 o 
 -12   0  12       72.15      200.71     67.79 o 
 -10   0  12     1912.66     1990.36    122.95 o 
  -8   0  12      143.93      145.40     76.83 o 
  -6   0  12     3708.91     2680.92     96.62 o 
  -4   0  12      550.58      565.97     77.77 o 
  -2   0  12     1957.57     2144.20    124.11 o 
   0   0  12       36.46       22.22     74.16 o 
   2   0  12     1794.98     1672.36    129.92 o 
   4   0  12      953.07     1030.96    198.28 o 
   6   0  12      266.23      273.39     46.32 o 
   8   0  12      149.87      222.11     51.78 o 
  10   0  12       41.01        5.75     49.90 o 
  12   0  12       87.34      164.41     71.04 o 
  14   0  12       72.74      -34.96     71.22 o 
  16   0  12      460.00      481.98     81.55 o 
  18   0  12       16.64       69.68     79.34 o 
  20   0  12       40.44       95.96     61.29 o 
  22   0  12       18.65       34.71     76.54 o 
 -37   1  12        0.54      -10.92     68.67 o 
 -35   1  12       28.83       42.73     67.95 o 
 -33   1  12        1.48       12.89     64.92 o 
 -31   1  12      347.60      354.68     77.92 o 
 -29   1  12       51.15       69.70     74.88 o 
 -27   1  12       12.20      -34.28     72.37 o 
 -25   1  12       15.68       46.73     74.02 o 
 -23   1  12      814.62      952.43     88.83 o 
 -21   1  12      137.04      157.28     47.27 o 
 -19   1  12      221.21      222.98    128.90 o 
 -17   1  12      582.96      532.63     51.53 o 
 -15   1  12      570.41      777.05     54.58 o 
 -13   1  12      447.62      501.91     51.96 o 
 -11   1  12      261.59      299.49     38.91 o 
  -9   1  12      365.61      378.88     49.99 o 
  -7   1  12        3.58        3.06     47.51 o 
  -5   1  12       82.13       67.34     40.09 o 
  -3   1  12      764.12      824.47     49.54 o 
  -1   1  12      374.02      476.65    125.39 o 
   1   1  12      137.89      140.51     51.33 o 
   3   1  12      731.41      659.10     70.16 o 
   5   1  12        0.55      -28.35     28.35 o 
   7   1  12      175.62      144.52     33.11 o 
   9   1  12       11.74      -14.31     34.33 o 
  11   1  12      195.08      157.05    100.35 o 
  13   1  12       20.74       66.33     49.42 o 
  15   1  12       10.83      -26.90     52.91 o 
  17   1  12        0.52      -33.06     55.52 o 
  19   1  12       64.97      110.25     49.24 o 
  21   1  12        2.23       68.04     44.20 o 
  23   1  12        0.72      -22.52     44.69 o 
 -36   2  12       22.06      -46.47     74.63 o 
 -34   2  12      182.55      223.37     83.71 o 
 -32   2  12        1.70      -17.18     73.05 o 
 -30   2  12        1.50      -21.44     81.37 o 
 -28   2  12      258.33      263.84     83.76 o 
 -26   2  12      204.90      212.72     83.48 o 
 -24   2  12       15.64      -76.51     76.51 o 
 -22   2  12       63.66       39.45     79.68 o 
 -20   2  12      507.29      648.50     51.64 o 
 -18   2  12       61.03      124.61     34.16 o 
 -16   2  12      371.81      244.40     45.59 o 
 -14   2  12      363.78      309.11     79.36 o 
 -12   2  12      965.39     1265.99     68.70 o 
 -10   2  12      148.51      208.45     60.18 o 
  -8   2  12      799.09      631.48     54.75 o 
  -6   2  12        6.72        4.30    100.69 o 
  -4   2  12      501.88      715.01     59.96 o 
  -2   2  12        0.95        5.10     42.40 o 
   0   2  12      606.69      607.40     57.52 o 
   2   2  12       42.69       11.96     33.63 o 
   4   2  12       66.07        4.60     36.86 o 
   6   2  12       36.81       27.71     30.64 o 
   8   2  12      776.25      751.64     65.66 o 
  10   2  12        3.10      -14.45     39.82 o 
  12   2  12       24.46       68.96     50.13 o 
  14   2  12       99.46       26.04     52.20 o 
  16   2  12       57.08       51.97     46.75 o 
  18   2  12        8.70       29.50     50.96 o 
  20   2  12        4.32       -6.91     49.90 o 
  22   2  12       24.01       26.58     44.89 o 
 -35   3  12       10.38      172.61     82.15 o 
 -33   3  12      484.92      652.57     98.24 o 
 -31   3  12       20.87       52.27     89.79 o 
 -29   3  12      610.48      619.81     96.46 o 
 -27   3  12      216.75      200.00     87.09 o 
 -25   3  12      666.40     1008.79    101.05 o 
 -23   3  12       16.89       39.61     84.67 o 
 -21   3  12     1189.97     1169.76    104.35 o 
 -19   3  12      563.77      531.30     56.24 o 
 -17   3  12        3.09       43.04     42.40 o 
 -15   3  12     1529.07     1483.36     70.47 o 
 -13   3  12     1059.60     1050.27     58.98 o 
 -11   3  12      284.87      336.51     50.90 o 
  -9   3  12       60.16       69.95     48.61 o 
  -7   3  12     3356.74     3320.33    113.82 o 
  -5   3  12      330.03      335.60     54.17 o 
  -3   3  12       12.85        7.80     61.55 o 
  -1   3  12       48.52        4.07     44.86 o 
   1   3  12     1219.03     1141.23     64.44 o 
   3   3  12       39.60       23.00     43.64 o 
   5   3  12      616.92      472.73     44.61 o 
   7   3  12      108.48      106.26     31.88 o 
   9   3  12      455.61      448.94     42.42 o 
  11   3  12       77.19       44.69     45.08 o 
  13   3  12      202.53      147.39     69.92 o 
  15   3  12       58.23      -18.89     45.34 o 
  17   3  12       67.35       16.41     48.33 o 
  19   3  12       62.69        2.82     61.47 o 
  21   3  12       36.51       28.59     56.74 o 
 -34   4  12       41.39       29.35     86.78 o 
 -32   4  12      169.03      222.66     97.17 o 
 -30   4  12       79.34       69.27     94.55 o 
 -28   4  12       63.71       45.06     90.60 o 
 -26   4  12       36.90      153.72     91.43 o 
 -24   4  12      166.95      131.69     87.56 o 
 -22   4  12       30.87       17.84     87.72 o 
 -20   4  12      152.59      163.35     42.78 o 
 -18   4  12       65.79       81.30     42.88 o 
 -16   4  12       61.42       17.95     75.23 o 
 -14   4  12       83.50       47.58     46.24 o 
 -12   4  12      194.28      227.11     50.88 o 
 -10   4  12      419.33      445.20     55.21 o 
  -8   4  12      492.58      383.96     55.72 o 
  -6   4  12      194.95       67.40     54.09 o 
  -4   4  12       27.95       39.75     54.53 o 
  -2   4  12       21.69      -22.20     54.97 o 
   0   4  12      129.67       57.23     33.97 o 
   2   4  12      163.19      130.82     37.20 o 
   4   4  12       65.63       36.69     41.79 o 
   6   4  12      124.87      103.51     66.18 o 
   8   4  12        0.65      -36.13     36.13 o 
  10   4  12       54.73      100.39     49.81 o 
  12   4  12       48.62      -40.85     51.56 o 
  14   4  12       52.70        3.17     57.47 o 
  16   4  12       12.02      -14.37     48.64 o 
  18   4  12        3.06      -49.99     49.99 o 
  20   4  12        2.41        1.62     50.49 o 
 -33   5  12       35.28       69.69    102.26 o 
 -31   5  12      136.59      113.07     99.30 o 
 -29   5  12        0.04      -41.94     95.37 o 
 -27   5  12       19.58      -58.74     94.02 o 
 -25   5  12      199.34      173.43     93.54 o 
 -23   5  12      313.63      432.07    125.09 o 
 -21   5  12       19.32       56.54     43.72 o 
 -19   5  12      210.39      153.59     45.33 o 
 -17   5  12      210.69      118.59     46.92 o 
 -15   5  12      746.65      835.66     58.32 o 
 -13   5  12       13.69        7.84     58.20 o 
 -11   5  12      347.99      312.10     54.26 o 
  -9   5  12      426.33      486.36     58.21 o 
  -7   5  12      512.35      539.93     61.66 o 
  -5   5  12      190.44      157.99     59.20 o 
  -3   5  12      120.92       92.67     38.39 o 
  -1   5  12      444.74      445.12     54.37 o 
   1   5  12        5.82       53.72     42.99 o 
   3   5  12      476.73      329.01     42.95 o 
   5   5  12      112.27      168.69     54.90 o 
   7   5  12      103.75      124.29     55.71 o 
   9   5  12        3.51       -0.83     36.86 o 
  11   5  12      458.81      407.70     70.71 o 
  13   5  12       15.39      -11.34     45.91 o 
  15   5  12       15.51      -47.82     47.82 o 
  17   5  12       32.14       30.06     50.25 o 
  19   5  12       66.91      147.43     53.55 o 
 -30   6  12      174.79      280.32    106.55 o 
 -28   6  12       41.38       81.19    100.91 o 
 -26   6  12      211.08      148.69     44.55 o 
 -24   6  12       21.24       50.96     44.66 o 
 -22   6  12      127.91      247.47     49.09 o 
 -20   6  12        0.83      -28.65     59.45 o 
 -18   6  12      614.87      510.30     55.49 o 
 -16   6  12       36.92      -36.07     51.15 o 
 -14   6  12        7.48      -15.31     63.33 o 
 -12   6  12      110.06       94.79     68.57 o 
 -10   6  12      744.04      802.80     65.43 o 
  -8   6  12       26.14      -58.16     58.16 o 
  -6   6  12        1.32       27.05     60.54 o 
  -4   6  12      270.92      231.29     45.69 o 
  -2   6  12       85.05       74.17     70.74 o 
   0   6  12       33.51      -50.78     50.78 o 
   2   6  12       20.58       16.89     52.19 o 
   4   6  12        5.29      -45.18     62.63 o 
   6   6  12       23.42        6.75     69.02 o 
   8   6  12      322.39      204.23     85.73 o 
  10   6  12       30.72      -10.44     61.01 o 
  12   6  12       13.94      -24.96     44.11 o 
  14   6  12       34.11       34.59     48.43 o 
  16   6  12       52.14       78.48     72.17 o 
 -29   7  12       75.60      206.24    107.82 o 
 -27   7  12        2.13       16.27     49.97 o 
 -25   7  12       17.38       30.12     48.85 o 
 -23   7  12       17.64       39.84     49.30 o 
 -21   7  12      208.06      159.08     52.04 o 
 -19   7  12      142.33      131.64     51.88 o 
 -17   7  12      108.88       87.25     84.88 o 
 -15   7  12        7.04      -28.40     53.39 o 
 -13   7  12       42.25       33.51     55.17 o 
 -11   7  12       43.14       27.43    115.25 o 
  -9   7  12      484.29      408.99     63.27 o 
  -7   7  12      153.07       65.64     67.65 o 
  -5   7  12      263.73      159.06     38.09 o 
  -3   7  12      158.20      106.47     44.79 o 
  -1   7  12      198.08      211.30     79.90 o 
   1   7  12      493.36      376.25     69.65 o 
   3   7  12       47.58       37.30     56.16 o 
   5   7  12       13.59       -8.41     78.28 o 
   7   7  12       26.16       26.66    120.51 o 
   9   7  12        0.76      -60.95     60.95 o 
  11   7  12       17.23      -38.61     64.28 o 
  13   7  12       29.51        9.45     48.54 o 
  15   7  12       27.26       48.81     63.06 o 
 -24   8  12       51.93       56.59     54.72 o 
 -22   8  12        1.31        5.97     53.69 o 
 -20   8  12      339.20      381.00     72.69 o 
 -18   8  12      146.52      154.62     58.64 o 
 -16   8  12       51.97      -59.21     61.53 o 
 -14   8  12        6.75       30.94    113.61 o 
 -12   8  12      146.46      189.05     59.11 o 
 -10   8  12       17.57       32.83     70.68 o 
  -8   8  12      214.14      163.47     64.38 o 
  -6   8  12      208.16      168.74     42.38 o 
  -4   8  12       13.73      -11.97     48.25 o 
  -2   8  12       98.95      101.59     53.02 o 
   0   8  12      480.00      441.77     59.60 o 
   2   8  12        8.78       34.82     57.78 o 
   4   8  12       19.45       37.21    120.06 o 
   6   8  12       64.46        1.18     73.33 o 
   8   8  12       56.21       40.69     80.35 o 
  10   8  12        4.33      -55.31     66.98 o 
 -19   9  12       40.10       63.09     59.30 o 
 -17   9  12       33.40       79.87     60.39 o 
 -15   9  12      234.20      163.69     61.68 o 
 -13   9  12        1.16       75.27     62.35 o 
 -11   9  12       21.61       37.76     74.06 o 
  -9   9  12       12.56        5.41     77.54 o 
  -7   9  12       62.40       55.09     42.87 o 
  -5   9  12       84.92      112.53     49.78 o 
  -3   9  12       49.83       37.24     54.10 o 
  -1   9  12       56.08       76.62     95.64 o 
   1   9  12      148.99       60.42     59.12 o 
   3   9  12      129.31       99.49     60.72 o 
   5   9  12        5.03      -21.34     62.18 o 
 -10  10  12      155.41      187.95     80.18 o 
  -8  10  12        1.62      158.31     83.19 o 
  -6  10  12       58.64       52.40     54.83 o 
  -4  10  12       37.60      -54.25     54.25 o 
 -35   1  13        1.49       -8.93     74.63 o 
 -33   1  13       10.38       83.37     73.92 o 
 -31   1  13       28.89      -10.37     74.32 o 
 -29   1  13      191.12      240.04     85.69 o 
 -27   1  13        1.61      -84.13     84.13 o 
 -25   1  13       44.29      -10.21     81.22 o 
 -23   1  13      169.77      246.44     53.21 o 
 -21   1  13      260.06      180.15     53.13 o 
 -19   1  13       34.00       70.52     76.94 o 
 -17   1  13      312.95      231.92     54.57 o 
 -15   1  13      380.16      449.74     55.15 o 
 -13   1  13      249.30      236.00     52.48 o 
 -11   1  13      265.28      218.57     52.65 o 
  -9   1  13       61.88       64.73     52.09 o 
  -7   1  13       40.43       41.97     43.25 o 
  -5   1  13      175.72      167.42     65.40 o 
  -3   1  13      887.01      825.96     63.66 o 
  -1   1  13       21.07       25.61     54.57 o 
   1   1  13       25.78       87.94     55.75 o 
   3   1  13       99.24      179.68     58.34 o 
   5   1  13      209.76      167.96     47.54 o 
   7   1  13        5.74       13.82     31.45 o 
   9   1  13       12.09       15.05     38.72 o 
  11   1  13       96.35       89.30     48.04 o 
  13   1  13        3.71       -7.54     51.17 o 
  15   1  13       63.27       25.63     54.15 o 
  17   1  13        1.65       52.52     56.90 o 
  19   1  13       85.66       30.80     57.85 o 
 -34   2  13       52.92       34.13     80.37 o 
 -32   2  13       44.44       83.32     80.19 o 
 -30   2  13        9.86       67.57     79.92 o 
 -28   2  13       80.38       53.42     91.07 o 
 -26   2  13      130.85       35.81     91.86 o 
 -24   2  13      137.91      155.97     92.44 o 
 -22   2  13       66.45       52.99     50.20 o 
 -20   2  13       22.18      -45.98     45.98 o 
 -18   2  13      284.88      240.94     49.37 o 
 -16   2  13      464.27      447.63     62.81 o 
 -14   2  13      120.35       77.70     50.11 o 
 -12   2  13       53.02       26.62     51.50 o 
 -10   2  13      194.30      112.03     52.57 o 
  -8   2  13      563.62      489.78     58.71 o 
  -6   2  13      206.58      164.71     56.32 o 
  -4   2  13        2.44      -16.12     99.69 o 
  -2   2  13      286.35      462.79     60.11 o 
   0   2  13      631.97      715.43     64.35 o 
   2   2  13       21.41       38.92     55.53 o 
   4   2  13        9.39       30.79     38.35 o 
   6   2  13       55.37       88.04     42.87 o 
   8   2  13       87.39       65.37     35.58 o 
  10   2  13       43.92       30.66     40.76 o 
  12   2  13       50.50      -14.42     48.99 o 
  14   2  13        6.63      -45.68     52.72 o 
  16   2  13       10.44       74.27     56.76 o 
  18   2  13       62.71       11.56     72.28 o 
  20   2  13        9.75        7.45     94.81 o 
 -33   3  13       24.21       55.60     85.10 o 
 -31   3  13        3.08      -20.63     95.54 o 
 -29   3  13       91.41      201.81     94.57 o 
 -27   3  13        4.29       52.84     95.61 o 
 -25   3  13       13.45      -47.63     95.01 o 
 -23   3  13       35.98      -24.91     93.41 o 
 -21   3  13      237.60      177.19     44.82 o 
 -19   3  13       41.77       15.02     52.81 o 
 -17   3  13        3.60       11.32     49.33 o 
 -15   3  13       63.29       63.64     48.84 o 
 -13   3  13       59.16        6.88     51.33 o 
 -11   3  13       16.12      -51.26     51.26 o 
  -9   3  13       11.92       17.21     52.44 o 
  -7   3  13       64.21       61.99     55.99 o 
  -5   3  13       15.55      -48.73     69.89 o 
  -3   3  13        0.93      -47.98     47.98 o 
  -1   3  13       65.81       32.53     48.92 o 
   1   3  13       17.41       18.63     57.95 o 
   3   3  13        3.95      -30.40     37.27 o 
   5   3  13       28.50       41.03     41.51 o 
   7   3  13       52.98       37.99     52.35 o 
   9   3  13       33.41       70.69     36.53 o 
  11   3  13       30.16       19.92     47.95 o 
  13   3  13        0.23      -53.79     54.80 o 
  15   3  13        5.96      -20.91     57.37 o 
  17   3  13        2.62       45.90     50.16 o 
  19   3  13        1.67       60.38     51.42 o 
 -32   4  13       66.36      208.04    102.46 o 
 -30   4  13        2.13       97.41     98.72 o 
 -28   4  13       89.70       -3.12     98.85 o 
 -26   4  13     1157.28     1423.13    119.82 o 
 -24   4  13      134.18      128.59     99.75 o 
 -22   4  13        3.36       27.74     42.99 o 
 -20   4  13       40.65      -77.73     77.73 o 
 -18   4  13      911.17      936.12     58.73 o 
 -16   4  13      227.03      227.59     52.04 o 
 -14   4  13      592.58      522.49     65.03 o 
 -12   4  13      101.57       76.09     53.28 o 
 -10   4  13      259.40      277.76     58.03 o 
  -8   4  13      405.88      458.59    106.89 o 
  -6   4  13      939.36      931.71     69.55 o 
  -4   4  13      218.22      275.94     64.02 o 
  -2   4  13       14.75       74.03     62.11 o 
   0   4  13      295.82      267.86     53.57 o 
   2   4  13      424.72      378.46     44.40 o 
   4   4  13       32.91      -42.85     42.85 o 
   6   4  13       31.17       -2.91     51.90 o 
   8   4  13      381.48      458.55     59.67 o 
  10   4  13       59.83       10.34     58.25 o 
  12   4  13       12.55      -11.95     49.10 o 
  14   4  13       29.92       67.31     54.66 o 
  16   4  13        9.25      -26.75     56.57 o 
 -31   5  13        6.45      104.17    103.25 o 
 -29   5  13       36.32      -20.40    102.04 o 
 -27   5  13       70.88        2.94     99.51 o 
 -25   5  13      105.10      116.50    104.32 o 
 -23   5  13       24.33      -17.12     55.83 o 
 -21   5  13       91.02      -22.57     46.46 o 
 -19   5  13       34.25       22.02     48.55 o 
 -17   5  13       64.39       62.41     50.53 o 
 -15   5  13        0.19       -0.73     51.40 o 
 -13   5  13      345.55      301.61     57.20 o 
 -11   5  13       34.00       34.22     92.43 o 
  -9   5  13       17.60      -10.94     84.37 o 
  -7   5  13        1.31      -58.84     58.84 o 
  -5   5  13      301.23      320.92     65.36 o 
  -3   5  13        1.02      -63.41     63.41 o 
  -1   5  13       13.75       18.65     35.74 o 
   1   5  13        3.32       29.20     37.90 o 
   3   5  13       39.95      -16.68     66.20 o 
   5   5  13       22.05       46.94     53.79 o 
   7   5  13      153.58      129.63     58.26 o 
   9   5  13       77.12       96.05     59.65 o 
  11   5  13       38.59       -9.98     81.37 o 
  13   5  13        2.45      -74.87     74.87 o 
  15   5  13        3.41       45.58     59.87 o 
 -28   6  13       11.62       56.45    105.23 o 
 -26   6  13        0.56      109.80    108.63 o 
 -24   6  13       71.12      102.52     81.20 o 
 -22   6  13       52.04      105.99     48.40 o 
 -20   6  13       12.66      -51.88     51.88 o 
 -18   6  13       99.20       13.76     53.20 o 
 -16   6  13      120.29      213.26     66.08 o 
 -14   6  13       74.35      -38.18     57.30 o 
 -12   6  13       32.21       60.76     59.45 o 
 -10   6  13       59.75       18.95     60.93 o 
  -8   6  13      138.95       85.81     63.66 o 
  -6   6  13      181.14      194.84     66.09 o 
  -4   6  13       27.06       48.15    151.18 o 
  -2   6  13       15.59      -15.35     35.78 o 
   0   6  13      175.99      217.27     48.08 o 
   2   6  13      103.23        0.31     51.85 o 
   4   6  13        0.67       13.40     74.00 o 
   6   6  13        7.06        4.45     57.56 o 
   8   6  13        3.61      -58.41     59.55 o 
  10   6  13       15.62       13.51     87.29 o 
  12   6  13       37.81      -49.97     90.07 o 
 -25   7  13       51.45      -14.49     51.52 o 
 -23   7  13      166.85      140.29     53.36 o 
 -21   7  13       22.20        6.76     53.00 o 
 -19   7  13       60.86      -16.48     54.26 o 
 -17   7  13       96.64       80.28     56.24 o 
 -15   7  13      399.48      488.01     62.23 o 
 -13   7  13        3.53       59.74     59.14 o 
 -11   7  13      274.69      203.13     62.22 o 
  -9   7  13        3.93      -25.31     62.93 o 
  -7   7  13      104.79      111.03    127.12 o 
  -5   7  13        6.34      -72.58     92.86 o 
  -3   7  13      461.08      310.36     41.74 o 
  -1   7  13       13.40       17.60     59.90 o 
   1   7  13        7.01       -5.67     53.66 o 
   3   7  13      114.64       69.42    134.73 o 
   5   7  13      105.96      113.63    126.49 o 
   7   7  13       11.21       60.89     93.14 o 
   9   7  13        6.77      -87.38     87.38 o 
 -20   8  13       98.87      169.17    121.84 o 
 -18   8  13       12.53       42.14     58.42 o 
 -16   8  13      136.55      161.65     60.63 o 
 -14   8  13       28.61      -18.89     58.36 o 
 -12   8  13       32.85      123.14     62.80 o 
 -10   8  13        7.08      -49.32     63.89 o 
  -8   8  13        8.68       63.58    116.17 o 
  -6   8  13        6.27      -44.06     80.66 o 
  -4   8  13       26.02      -13.06     83.60 o 
  -2   8  13      132.85       39.31    120.62 o 
   0   8  13        2.25       -2.22     91.19 o 
   2   8  13        8.07        8.31     57.93 o 
   4   8  13       13.69       28.51    104.87 o 
   6   8  13       39.82       26.61     82.88 o 
 -13   9  13       73.47      107.65     65.35 o 
 -11   9  13       33.91       12.18     77.14 o 
  -9   9  13        8.47      113.29     80.72 o 
  -7   9  13        0.15      -13.21     82.82 o 
  -5   9  13       49.55      132.92     83.94 o 
  -3   9  13       10.43      -44.77     64.67 o 
 -32   0  14      127.96      -73.97     73.97 o 
 -30   0  14      242.27      225.67     74.00 o 
 -28   0  14       35.23      -23.70     71.87 o 
 -26   0  14       25.04       53.52     79.36 o 
 -24   0  14      291.01      221.49     83.93 o 
 -22   0  14      608.49      764.09     90.85 o 
 -20   0  14       61.77      114.48     83.64 o 
 -18   0  14        0.45       -2.46     82.49 o 
 -16   0  14      606.63      686.77     93.14 o 
 -14   0  14      801.59      618.94     61.02 o 
 -12   0  14       78.49      167.73    116.30 o 
 -10   0  14       11.22      -76.82     76.82 o 
  -8   0  14      311.28      398.71     85.28 o 
  -6   0  14      154.66      131.93     81.70 o 
  -4   0  14      334.78      233.73     84.80 o 
  -2   0  14        1.02       61.31     84.99 o 
   0   0  14      544.84      637.79     98.55 o 
   2   0  14        7.73       13.77     87.65 o 
   4   0  14      311.32      343.09     93.98 o 
   6   0  14       62.54        4.77     88.69 o 
   8   0  14      112.54      159.47     43.64 o 
  10   0  14       13.17       67.98     61.03 o 
  12   0  14       62.10       44.15     69.90 o 
  14   0  14      138.71      132.34     76.74 o 
  16   0  14        0.43      -16.06     80.21 o 
 -33   1  14        0.08       63.89     81.04 o 
 -31   1  14        1.68       90.86     81.40 o 
 -29   1  14       94.21       85.98     85.00 o 
 -27   1  14       14.96       20.19     51.28 o 
 -25   1  14       84.12       46.14     56.17 o 
 -23   1  14       57.12       49.77     56.62 o 
 -21   1  14       16.40       75.27    119.29 o 
 -19   1  14        4.60      -29.05     43.04 o 
 -17   1  14      338.00      325.72     46.19 o 
 -15   1  14      324.64      318.77     57.96 o 
 -13   1  14       12.01       26.78     55.19 o 
 -11   1  14       41.25      -13.86     55.67 o 
  -9   1  14       54.65      101.95     47.54 o 
  -7   1  14       97.36       93.86     58.01 o 
  -5   1  14      175.55       88.42     58.17 o 
  -3   1  14      140.82      195.53     60.65 o 
  -1   1  14        1.33      -50.83     69.88 o 
   1   1  14        0.13       23.47     61.96 o 
   3   1  14        5.02       32.91     85.09 o 
   5   1  14       70.44        2.51     63.24 o 
   7   1  14       84.68      118.81     40.21 o 
   9   1  14       30.67       13.92     60.50 o 
  11   1  14        0.04        4.71     45.30 o 
  13   1  14       22.88       37.16     50.75 o 
  15   1  14       25.11      -18.44     55.04 o 
 -32   2  14      125.63      292.45     99.48 o 
 -30   2  14        0.23      -85.57     85.57 o 
 -28   2  14      125.74        1.83     98.77 o 
 -26   2  14      338.25      457.73    103.26 o 
 -24   2  14       56.84      127.15     49.95 o 
 -22   2  14      125.58       57.91     50.33 o 
 -20   2  14       32.22       57.81     65.68 o 
 -18   2  14      360.81      422.54     56.46 o 
 -16   2  14        7.68       35.89     53.70 o 
 -14   2  14      574.04      443.71     59.68 o 
 -12   2  14        5.18      -54.87     54.87 o 
 -10   2  14       23.63        0.63     58.51 o 
  -8   2  14       17.97      -20.25     49.10 o 
  -6   2  14      407.66      408.90     52.89 o 
  -4   2  14        7.54        9.53     58.09 o 
  -2   2  14       84.46       85.99     60.57 o 
   0   2  14       38.03       12.72     59.52 o 
   2   2  14       46.73       -5.48     61.19 o 
   4   2  14        9.81      -17.15     63.88 o 
   6   2  14      198.12      181.52     41.15 o 
   8   2  14       26.21      -47.26     54.63 o 
  10   2  14       25.32        1.31     68.56 o 
  12   2  14       17.92       32.58     47.27 o 
  14   2  14       24.81        2.11     52.58 o 
  16   2  14        0.57        3.17     66.17 o 
 -31   3  14       13.62      -72.33     91.38 o 
 -29   3  14       30.74      110.49    106.57 o 
 -27   3  14      284.87      169.43    106.60 o 
 -25   3  14        5.13      -27.12    104.70 o 
 -23   3  14       69.36      108.70     69.45 o 
 -21   3  14       43.04       47.17     48.43 o 
 -19   3  14      212.39      195.45     51.26 o 
 -17   3  14        0.62       -0.81     51.98 o 
 -15   3  14        3.48       17.10     81.51 o 
 -13   3  14      107.37      102.62     56.02 o 
 -11   3  14      165.69      172.94     58.19 o 
  -9   3  14       25.67       55.88     77.45 o 
  -7   3  14       80.35      140.79    104.27 o 
  -5   3  14      128.12      128.24     51.94 o 
  -3   3  14       25.57       65.41     53.18 o 
  -1   3  14        4.72       52.79     66.12 o 
   1   3  14       37.37       39.73     63.52 o 
   3   3  14       27.00       46.07     63.36 o 
   5   3  14        6.38       -5.00     39.94 o 
   7   3  14       88.05       78.37     58.78 o 
   9   3  14        8.08       33.20     54.81 o 
  11   3  14        8.66       46.69     74.98 o 
  13   3  14        0.49      -10.12     48.04 o 
  15   3  14       34.21       81.62     54.19 o 
 -30   4  14       15.77      141.79    109.29 o 
 -28   4  14       67.17      -65.66    106.78 o 
 -26   4  14       94.87       38.35    107.10 o 
 -24   4  14        4.15        0.08     51.36 o 
 -22   4  14        2.96       35.51     47.78 o 
 -20   4  14       12.17      -38.26     50.08 o 
 -18   4  14       33.29       89.00     51.99 o 
 -16   4  14        4.88       10.99     81.88 o 
 -14   4  14       71.60       62.55     55.17 o 
 -12   4  14        9.52      -32.69     57.60 o 
 -10   4  14       32.90       20.53     60.24 o 
  -8   4  14       18.71        3.81     61.04 o 
  -6   4  14      131.94       55.34    108.98 o 
  -4   4  14        7.37       11.42     54.22 o 
  -2   4  14       19.95       86.34     54.66 o 
   0   4  14        0.92       19.46     70.80 o 
   2   4  14       53.30       43.70     63.88 o 
   4   4  14        2.31        2.91     58.53 o 
   6   4  14        0.76       34.65     51.66 o 
   8   4  14       16.16      -12.99     57.07 o 
  10   4  14       18.74      -70.42     76.21 o 
  12   4  14        1.59      -43.82     81.99 o 
 -27   5  14       15.17       48.39    110.61 o 
 -25   5  14      161.52       96.12     97.50 o 
 -23   5  14       69.23        5.13     49.19 o 
 -21   5  14       12.89      132.10    134.92 o 
 -19   5  14        7.99      -12.05     52.89 o 
 -17   5  14      167.40      144.78     55.00 o 
 -15   5  14      122.43      147.47    102.09 o 
 -13   5  14        6.67       39.15     59.61 o 
 -11   5  14       66.73      -35.55     93.20 o 
  -9   5  14        4.46       22.46     90.81 o 
  -7   5  14        8.62      -48.66     64.73 o 
  -5   5  14        0.58       20.46     66.78 o 
  -3   5  14      113.65      118.51     69.39 o 
  -1   5  14       67.58       -2.92     65.39 o 
   1   5  14       31.81      -15.88     78.53 o 
   3   5  14        0.07       46.09     46.83 o 
   5   5  14       34.46      -51.96     51.96 o 
   7   5  14        3.03       31.16     57.32 o 
   9   5  14       50.42      -66.31     75.56 o 
  11   5  14        0.01       34.60     81.01 o 
 -24   6  14      270.21      196.20     54.90 o 
 -22   6  14       48.43        1.39     71.85 o 
 -20   6  14        4.34       16.48     63.85 o 
 -18   6  14        0.87       87.14     57.94 o 
 -16   6  14      459.29      512.31     64.18 o 
 -14   6  14       36.71      -31.36     84.85 o 
 -12   6  14       78.45       66.84     64.02 o 
 -10   6  14        0.27      -32.37    114.80 o 
  -8   6  14      405.83      448.25     72.10 o 
  -6   6  14        4.78       33.22     68.70 o 
  -4   6  14      203.77       99.82     72.57 o 
  -2   6  14        7.32       43.68     73.54 o 
   0   6  14       49.33      166.19     93.27 o 
   2   6  14        1.60        9.17     46.52 o 
   4   6  14      146.35      184.52     53.22 o 
   6   6  14        1.52      -57.06     87.44 o 
   8   6  14        5.63       27.85     61.43 o 
 -21   7  14        4.29      -45.16     54.01 o 
 -19   7  14       50.00       82.81     85.50 o 
 -17   7  14        2.53      -21.16     59.34 o 
 -15   7  14       15.70       27.32     91.32 o 
 -13   7  14       23.09       14.90     89.48 o 
 -11   7  14        0.20     -130.61    154.20 o 
  -9   7  14        3.81       37.82     66.09 o 
  -7   7  14        0.96      -23.37     68.32 o 
  -5   7  14       14.04      -15.78    138.06 o 
  -3   7  14       15.79       57.25     86.92 o 
  -1   7  14        0.31       29.30     89.95 o 
   1   7  14       42.47       25.55    106.35 o 
   3   7  14        7.82      -29.17     53.73 o 
   5   7  14        0.24       41.11     95.37 o 
 -12   8  14       17.94     -106.17    106.17 o 
 -10   8  14        0.13     -105.61    135.08 o 
  -8   8  14       17.69       80.58     81.29 o 
  -6   8  14       84.84       69.31     86.94 o 
  -4   8  14       12.24       14.92     87.75 o 
 -29   1  15        1.78      -82.83     82.83 o 
 -27   1  15        3.40      -32.22     53.21 o 
 -25   1  15      138.61       86.22     55.10 o 
 -23   1  15       46.92      -23.06     43.28 o 
 -21   1  15        6.78       13.03     57.43 o 
 -19   1  15       52.38      110.40     58.90 o 
 -17   1  15      196.00      143.33     62.48 o 
 -15   1  15      251.25      244.73     61.44 o 
 -13   1  15       18.18        3.56     55.78 o 
 -11   1  15      239.37      242.71     52.22 o 
  -9   1  15      103.87      183.05    131.30 o 
  -7   1  15      187.91      244.62     63.79 o 
  -5   1  15       49.61       52.75     62.18 o 
  -3   1  15       69.63       78.79     64.03 o 
  -1   1  15      258.71      348.70     69.36 o 
   1   1  15       60.76       41.80     65.77 o 
   3   1  15        1.57      -14.35     69.12 o 
   5   1  15        0.47      -66.85     67.49 o 
   7   1  15      158.35      209.85    100.21 o 
  11   1  15       11.64      -58.22     58.22 o 
 -28   2  15       15.97      -71.12     91.50 o 
 -26   2  15        5.23      -21.79     59.10 o 
 -24   2  15       14.18       24.81    119.94 o 
 -22   2  15       73.62       34.12     55.15 o 
 -20   2  15       58.79      -68.65     97.43 o 
 -18   2  15      120.91      -21.22     93.53 o 
 -16   2  15        7.67      -91.40    125.92 o 
 -14   2  15      151.85      193.72     61.75 o 
 -12   2  15       56.01       65.61     70.22 o 
 -10   2  15       54.09        7.12     51.20 o 
  -8   2  15       41.27      107.18     66.78 o 
  -6   2  15       19.09      -60.70     60.70 o 
  -4   2  15      135.65       97.04     63.27 o 
  -2   2  15       66.68        1.57     67.25 o 
   0   2  15       18.00      -23.71     63.49 o 
   2   2  15       49.70      -33.86     67.22 o 
   4   2  15      105.17      149.23     70.64 o 
   6   2  15        2.88      -92.99     92.99 o 
   8   2  15        4.74      -95.70     95.70 o 
  10   2  15       12.95      -59.06     59.06 o 
 -27   3  15        1.25      -66.86    109.53 o 
 -25   3  15       51.53        5.60     61.07 o 
 -23   3  15        0.11      -33.93     83.80 o 
 -21   3  15       28.10       49.12     94.20 o 
 -19   3  15        2.56      -34.17     89.88 o 
 -17   3  15        0.29      -51.74     89.10 o 
 -15   3  15        7.57      -11.41     58.13 o 
 -13   3  15      238.48      189.83     61.79 o 
 -11   3  15       18.01        7.67     82.54 o 
  -9   3  15       33.16      -30.87     63.82 o 
  -7   3  15       19.13       17.24     90.31 o 
  -5   3  15        9.56      -54.64     54.64 o 
  -3   3  15       58.09       31.10     65.17 o 
  -1   3  15       17.75        4.55     93.73 o 
   1   3  15       41.32       17.77     87.08 o 
   3   3  15        1.59       10.17     69.86 o 
   5   3  15        6.79       74.79     96.13 o 
   7   3  15       30.74       -2.03     96.10 o 
   9   3  15       26.47      -36.01     60.50 o 
 -26   4  15        3.24     -107.07    113.07 o 
 -24   4  15       51.93       75.95     64.86 o 
 -22   4  15       53.75       30.70    108.70 o 
 -20   4  15       33.89      -83.62     83.62 o 
 -18   4  15       56.04       16.17     56.29 o 
 -16   4  15       15.45      -86.68     86.68 o 
 -14   4  15      126.45      101.50     74.67 o 
 -12   4  15      204.29      110.66     60.88 o 
 -10   4  15      210.33      114.93     65.41 o 
  -8   4  15       23.99      -65.58     65.58 o 
  -6   4  15      166.03      158.10     74.53 o 
  -4   4  15      277.24      232.91     71.07 o 
  -2   4  15       43.01      106.24     68.59 o 
   0   4  15        3.58      -10.11     82.00 o 
   2   4  15       32.71       30.99     68.31 o 
   4   4  15       86.70       28.46     94.16 o 
   6   4  15        7.23       44.32     96.23 o 
   8   4  15        0.22      -33.28     51.58 o 
 -23   5  15       10.50      -23.37     53.51 o 
 -21   5  15        2.91       23.85     55.11 o 
 -19   5  15       20.23      -88.13    218.32 o 
 -17   5  15        1.82      -67.11     93.57 o 
 -15   5  15        2.32      -93.65    144.22 o 
 -13   5  15        6.91       87.10     64.74 o 
 -11   5  15       47.90       73.79     66.22 o 
  -9   5  15       13.66      -85.16    104.90 o 
  -7   5  15       18.75      -67.93     67.93 o 
  -5   5  15        5.61       82.57     65.62 o 
  -3   5  15       42.74       82.18     88.25 o 
  -1   5  15       37.00       78.78     79.55 o 
   1   5  15        5.48       34.16     92.87 o 
   3   5  15        4.60      -84.71     93.26 o 
   5   5  15        2.07      -24.62     96.86 o 
 -18   6  15       68.60      111.75     61.94 o 
 -16   6  15        2.26       38.94    138.85 o 
 -14   6  15       66.08       39.83     66.19 o 
 -12   6  15        9.49      -22.81    116.70 o 
 -10   6  15      141.55       89.87     70.24 o 
  -8   6  15       11.49      -10.64     88.10 o 
  -6   6  15        6.27       -1.25    219.57 o 
  -4   6  15        3.50       34.37     61.45 o 
  -2   6  15       77.13       24.04     93.04 o 
   0   6  15       12.73      107.15     97.66 o 
   2   6  15        0.23       50.47     95.73 o 
 -24   0  16       63.38      -43.53     83.64 o 
 -22   0  16      272.27      239.02    127.78 o 
 -20   0  16        4.47      -58.34     58.34 o 
 -18   0  16        2.15      -48.23     83.39 o 
 -16   0  16       11.83       20.24     84.10 o 
 -14   0  16       96.61       37.25     86.45 o 
 -12   0  16       70.54      147.17     87.61 o 
 -10   0  16       17.28       30.25     87.82 o 
  -8   0  16      169.38      116.39     95.29 o 
  -6   0  16      134.66      168.07     97.26 o 
  -4   0  16       56.54       68.07     99.73 o 
  -2   0  16      165.27      214.05     98.93 o 
   0   0  16       73.05      183.80    101.08 o 
   2   0  16       18.44       -6.69     97.14 o 
   4   0  16        1.87       45.22    100.18 o 
   6   0  16       70.11       70.58    103.35 o 
 -25   1  16        8.78      -34.02     56.79 o 
 -23   1  16       66.93       60.33     58.31 o 
 -21   1  16        2.22        3.41     61.10 o 
 -19   1  16       48.39       68.13     63.30 o 
 -17   1  16       40.13      -27.36     50.93 o 
 -15   1  16       78.76       84.71     52.49 o 
 -13   1  16       25.20      -10.78     61.32 o 
 -11   1  16        0.36      -61.97     61.97 o 
  -9   1  16        8.43      -27.57     64.97 o 
  -7   1  16       18.40       45.72     73.11 o 
  -5   1  16        8.34       38.60     67.87 o 
  -3   1  16       95.15      104.03     68.67 o 
  -1   1  16        4.75       10.89     69.88 o 
   1   1  16       62.04       21.64     70.11 o 
   3   1  16       17.78       72.56     71.77 o 
   5   1  16        0.30      -50.80     72.92 o 
 -24   2  16       22.86       20.19     53.99 o 
 -22   2  16        2.74       -2.32     57.86 o 
 -20   2  16        4.27       -9.10     59.24 o 
 -18   2  16        1.54      -57.47    103.05 o 
 -16   2  16        7.62        5.32     83.76 o 
 -14   2  16       21.15      -38.15     58.07 o 
 -12   2  16       40.84       21.15     68.16 o 
 -10   2  16        1.51       51.63     54.88 o 
  -8   2  16       16.15       62.91     64.79 o 
  -6   2  16        2.98      -53.52     64.56 o 
  -4   2  16        5.39      -25.02     66.49 o 
  -2   2  16       55.93      101.14     68.51 o 
   0   2  16        2.23       38.53     71.00 o 
   2   2  16       11.68        1.92     72.92 o 
   4   2  16       26.84       31.66     72.83 o 
 -21   3  16       35.46      -30.70     68.95 o 
 -19   3  16       45.05      -11.93     58.68 o 
 -17   3  16       62.46      133.06     84.33 o 
 -15   3  16       69.20        9.99     79.78 o 
 -13   3  16      103.60      -35.21    163.21 o 
 -11   3  16       52.89       42.28     55.68 o 
  -9   3  16       17.35       57.36     57.48 o 
  -7   3  16       93.62       46.71     66.75 o 
  -5   3  16       34.07      124.51    130.12 o 
  -3   3  16        0.25      -34.23     68.08 o 
  -1   3  16        0.10      -67.71     67.71 o 
   1   3  16       40.04       64.64     76.30 o 
   3   3  16       16.34       26.08     99.34 o 
 -20   4  16       10.19       49.95     67.42 o 
 -18   4  16        0.01     -102.86    244.33 o 
 -16   4  16        0.27      -96.02     96.02 o 
 -14   4  16        1.60      -83.60     83.60 o 
 -12   4  16       43.33        2.69     67.03 o 
 -10   4  16       17.71       11.71     68.88 o 
  -8   4  16        6.37      -20.77     62.05 o 
  -6   4  16        0.23      -54.36     58.37 o 
  -4   4  16       18.90       26.88     68.90 o 
  -2   4  16        3.02       48.16     71.47 o 
   0   4  16       14.70      -69.62     69.62 o 
 -13   5  16        0.63       34.87    148.30 o 
 -11   5  16        1.26       -0.89    109.45 o 
  -9   5  16        5.86      -47.07    128.43 o 
  -7   5  16       92.92       90.11     66.56 o 
  -5   5  16        0.82      -26.91    133.32 o 
 -17   1  17       40.16       27.25    105.50 o 
 -15   1  17       44.78       27.40     64.02 o 
 -13   1  17      259.95      263.93     69.50 o 
 -11   1  17      147.13       81.11     75.82 o 
  -9   1  17        4.38       17.04    105.50 o 
  -7   1  17       35.94        2.40     78.90 o 
  -5   1  17      139.32      153.53     71.97 o 
  -3   1  17      222.99      317.63     76.25 o 
 -14   2  17       11.60        4.61     56.05 o 
 -12   2  17        3.51       42.66     65.50 o 
 -10   2  17        9.08       46.77     66.87 o 
  -8   2  17       16.78       -6.60    101.45 o 
  -6   2  17        2.57      -13.69     68.93 o 
                                                 
